# Supplementary material for: Human dexterity and brains evolved hand in hand
Source: Commun Biol. 2025 Aug 26;8:1257. doi: 10.1038/s42003-025-08686-5 (PMC12381199; doi:10.1038/s42003-025-08686-5)
Supplement: Supplementary file 3 — Supplementary Data 1 [file 42003_2025_8686_MOESM3_ESM.xlsx]

## Sheet: Data
Tree Name	Tree_Clade	Individual(s)	Sex	Side	log10_mc1_mm	log10_pp1_mm	log10_dp1_mm	log10_mc2_mm	log10_pp2_mm	log10_ip2_mm	log10_dp2_mm	log10_mc3_mm	log10_pp3_mm	log10_ip3_mm	log10_dp3_mm	log10_mc4_mm	log10_pp4_mm	log10_ip4_mm	log10_dp4_mm	log10_mc5_mm	log10_pp5_mm	log10_ip5_mm	log10_dp5_mm	Bone References	log10_brain_g	brain_notes	log10_body_g	body_notes	log10_neocortex_cm3	log10_cerebellum_cm3	Brain References	Tool-Use	Single Individual?	Captive Only?	Tool-Manufacture	True-Tool-Use	Binocularity	peak_workspace	relative_size	real_size
Adapis_parisiensis	adapiform	RD_311	Both/Unspecified	Unspecified	0.979093			1.18099				1.24204	1.19117	1.04805	0.597695	1.23469				1.1452				1;2	0.944976	Converted from volume using 1g = 1cm3.	3.38247	Average value from table reporting previously published body mass predictions (Table 8).			26	0					1.77815
Afropithecus_turkanensis	ape	KNM-WK_18121	Both/Unspecified	Unspecified		1.45179																		3								0
Allenopithecus_nigroviridis	owm	taxon-level	male	Unspecified				1.45924				1.47567				1.43329								4	1.76359		3.66792				27	0
Alouatta_belzebul	nwm	taxon-level	Both/Unspecified	Unspecified	1.31632	1.30935	1.09342	1.4368	1.41581	1.22866		1.48202	1.4777	1.30417		1.47402	1.48949	1.32715		1.44855				5;6	1.72299		3.80584				27	0					1.85431
Alouatta_caraya	nwm	AMNH_209917	Both/Unspecified	Unspecified	1.36173								1.48827	1.30814		1.5506				1.48996				7	1.70501		3.70005				27	0
Alouatta_palliatus	nwm	taxon-level	Both/Unspecified	Unspecified	1.32377	1.35507	1.10721	1.47129				1.51521	1.50155	1.31027		1.499	1.52763	1.36173		1.44755				5;7;8	1.69927		3.77466		1.456	0.64	27;28	0
Alouatta_seniculus	nwm	taxon-level	Both/Unspecified	Unspecified	1.33439	1.30802	1.11992	1.48128	1.46602	1.27443	1.03941	1.52502	1.51046	1.33932		1.5013	1.50575	1.34582		1.44984				5;6;7;9;10;11	1.65801		3.4514		1.47	0.705	27;28	1	1	0	1	1	1.82995	-1.5376	-1.09691	1.0607
Aotus_azarae	nwm	taxon-level	Both/Unspecified	Unspecified	1.02407	0.97635		1.25789	1.14426	0.974051		1.29087	1.18241	0.992995		1.25982	1.18412	1.04454		1.14407				6;11	1.31597		3.08991				27	0
Aotus_trivirgatus	nwm	taxon-level	Both/Unspecified	Unspecified	1.07766	1.0098		1.21276	1.14962	0.957193		1.23045	1.19033	1.03342		1.22276	1.18741	1.04342		1.10226				6;12	1.2052		2.84614		0.964	0.176	27;28	0
Archaeolemur_edwardsi	strepsirrhine	DPC_11823;DPC_11837;USNM_447012	Both/Unspecified	Mix/Unspecified	1.22011			1.5336				1.55348				1.55731				1.55911				13	2.01703	Converted from volume using 1g = 1cm3.	4.34242				29	0					1.82282
Archaeolemur_majori	strepsirrhine	DPC_17175;DPC_18740	Both/Unspecified	Unspecified				1.58546								1.52763				1.54469				13	1.96848	Converted from volume using 1g = 1cm3.	4.21219				30	0
Arctocebus_calabarensis	strepsirrhine	taxon-level	Both/Unspecified	Unspecified	*	*	*	*	*	*	*	0.906335	0.838219	*	*	*	*	0.768175		0.868203				6;12;40*	0.886		2.49				27	0
Ardipithecus_ramidus	hominin	ARA-VP-6/500	female	Unspecified	1.54654	1.40993	1.16435						1.716	1.55267		1.77452	1.67302	1.54407		1.74273				5;7	2.51188	Converted from volume using 1g = 1cm3. Average value calculated from a range.	4.55871	Average value from a range of representative sizes (using the first of 1000 randomly sampled datasets).			31	0
Ateles_belzebuth	nwm	AMNH_201294;AMNH_259;AMNH_30192 (plus some measurements at taxon-level)	Both/Unspecified	Unspecified	1.35767			1.6668	1.53154	1.34094		1.69823	1.60502	1.4322		1.70467	1.57611	1.38444		1.67097				6;7	2.05192		3.9286				27	0
Ateles_fusciceps	nwm	USNM_338115;USNM_338114	Both/Unspecified	Unspecified	1.2971								1.59565	1.43021		1.69374				1.65418				7	2.05538		3.95552				27	0					1.89542
Ateles_geoffroyi	nwm	taxon-level	Both/Unspecified	Unspecified	1.37658			1.67669	1.50528	1.32818		1.71181	1.58292	1.4101		1.70329	1.5613	1.39901		1.67117				6;7;8	2.02103		3.76148		1.861	1.018	27;28	1	0	0	0	1	1.89098
Ateles_paniscus	nwm	FMNH_93244	Both/Unspecified	Unspecified	1.17984								1.63347	1.45545		1.716				1.69984				7	2.03727		3.53529				27	0
Australopithecus_afarensis	hominin	AL_333_composite	Both/Unspecified	Unspecified	1.5966	1.41497	1.27875	1.79029	1.57287	1.3483	1.13672	1.81158	1.60853	1.40993		1.73719				1.71181				7;9;14	2.62377	Converted from volume using 1g = 1cm3. Average value calculated from a range.	4.61066	Average value from a range of representative sizes (using the first of 1000 randomly sampled datasets).			31	0						-1.39794	-1.09691	0.380211
Australopithecus_africanus	hominin	StW_63;Stw_63	Both/Unspecified	Mix/Unspecified	1.56407			1.81325				1.7344								1.63749				15;16	2.63663	Converted from volume using 1g = 1cm3. Average value calculated from a range.	4.54909	Average value from a range of representative sizes (using the first of 1000 randomly sampled datasets).			31	0
Australopithecus_sediba	hominin	MH2	female	All_Right	1.5955	1.38021	1.17898	1.69897	1.49831	1.22011	1.01703	1.68395	1.54033	1.33445		1.64345	1.52375	1.30963		1.61909	1.43457	1.22531		5;6;9;17	2.62325	Converted from volume using 1g = 1cm3. Average value calculated from a range.	4.72016	Average value from a range of representative sizes (using the first of 1000 randomly sampled datasets).			31	0						-1.39794	-1.04576	0.380211
Avahi_laniger	strepsirrhine	taxon-level	Both/Unspecified	Unspecified	*	*	*	*	*	*	*	1.34242	1.26007	*	*	*	*	1.14114		1.3183				6;12;40*	1.02078		3.1089		0.647676	0.173	27;32	0					1.69723	-1.61979	-0.958607	0.869232
Brachyteles_arachnoides	nwm	AMNH_260	Both/Unspecified	Unspecified	1.22943								1.67348	1.4777		1.74099				1.71475				7	2.077		3.94645				27	0					1.87274
Plecturocebus_donacophilus	nwm	FMNH_121650	female	Unspecified	1.02531								1.19451	1.02531						1.09342				7	1.13994	Converted from volume using 1g = 1cm3.	2.95312				33;34	0
Plecturocebus_moloch	nwm	taxon-level	Both/Unspecified	Unspecified								1.20412	1.19312	1.02119										12	1.27875		2.95424		0.96	0.131	27;28	0
Callithrix_jacchus	nwm	taxon-level	Both/Unspecified	Unspecified	0.900587	0.814966		1.02291	0.913331	0.741123		1.06819	0.979093	0.798651		1.06208	0.936079	0.799071		0.965829				6;12	0.888282		2.5409		0.641	-0.121	27;28	0
Carpolestes_simpsoni	nonprimate	UM_101963	Both/Unspecified	Unspecified								0.856124	0.820201	0.662758	0.361728									1								0
Cebus_albifrons	nwm	taxon-level	Both/Unspecified	Unspecified	1.24781	1.16182	1.0113	1.38367	1.28505	1.10743	0.983275	1.41237	1.30657	1.13431		1.38861	1.30937	1.15707		1.32844				5;6;9	1.799		3.20952		1.694	0.882	27;28	1	0	0	1	1		-1.5376	-1.09691	0.939519
Cebus_capucinus	nwm	AMNH_135414	Both/Unspecified	Unspecified	1.28421								1.34537	1.19396		1.41814				1.36097				7	1.84593		3.32323		1.727	0.862	27;28	1	0	0	1	1	1.83569
Cebus_olivaceus	nwm	AMNH_30196;AMNH_42873;AMNH_30197;AMNH_30195;AMNH_30198;AMNH_42884 (plus some measurements at taxon-level)	Both/Unspecified	Unspecified	1.25651	1.01262		1.29985	1.16224	1.02578		1.30176	1.32512	1.15908		1.39117	1.18181	1.04655		1.32193				6;7	1.86034		3.42886				27	1	0	0	0	1
Cercocebus_agilis	papionini	AMNH-52634;AMNH-52641;AMNH_52641	Both/Unspecified	Unspecified	1.38066			1.56182				1.5675	1.44638	1.25624		1.54962				1.55879				4;7;18	1.97909		3.6721				27	0
Lophocebus_aterrimus	papionini	FMNH_47048	male	Unspecified	1.36736			1.52943				1.54382	1.50188	1.31744		1.53983				1.58805				4;7	2.00685		3.83251				27	0
Lophocebus_albigena	papionini	MCZ_37928;MVZ_120921;AMNH-52603;AMNH-52596;AMNH_52596	Both/Unspecified	Unspecified	1.34056			1.55346				1.57002	1.45712	1.30549		1.55108				1.56296				4;7;18	1.98588		3.70969		1.85	1.035	27;28	0					1.87795
Cercocebus_atys	papionini	FMNH_226784	Both/Unspecified	Unspecified	1.32469								1.40329	1.2584						1.5463				7	1.93852		3.79239				27	1	0	1	0	1
Cercocebus_galeritus	papionini	taxon-level	male	Unspecified				1.48202				1.47319				1.44623								4	1.99594		3.87128				27	1	1	1	0	1
Cercocebus_torquatus	papionini	MCZ_34138;FMNH_73806	Both/Unspecified	Unspecified	1.40441			1.52035				1.52009	1.47107	1.30707		1.4929				1.60124				4;7	2.146		3.934		1.882	0.909	27;28	0					1.84572
Chlorocebus_aethiops	owm	taxon-level	Both/Unspecified	Unspecified	1.23172			1.44365				1.45396	1.3075	1.13194		1.42776				1.42406				4;7;8	1.80708		3.53815				27	1	0	1	0	1	1.87274
Cercopithecus_albogularis	owm	KNM-OM_6131;KNM-OM_2791;KNM-OM_4232;KNM-OM_2797	Both/Unspecified	Unspecified	1.26304			1.47603				1.47748				1.45977				1.41456				18	1.8539		3.71253				35	0
Cercopithecus_ascanius	owm	taxon-level	Both/Unspecified	Unspecified	1.23203	1.0225		1.45773	1.2323	1.03896		1.47727	1.30376	1.16287		1.43104	1.28382	1.14515		1.37404				4;6	1.826		3.54903		1.631	0.752	27;28	1	1	0	0	1	1.90417
Cercopithecus_campbelli	owm	taxon-level	female	Unspecified				1.36059				1.3813				1.34518								4	1.7356		3.43136				27	1	1	1	0	1	1.85126
Cercopithecus_cephus	owm	taxon-level	male	Unspecified				1.45984				1.51441				1.44232								4	1.88081		3.5451				27	0
Cercopithecus_diana	owm	taxon-level	male	Unspecified				1.47246				1.50079				1.45408								4	1.74194		3.59106				27	0
Allochrocebus_lhoesti	owm	taxon-level	male	Unspecified				1.54295				1.55449				1.52349								4	1.8704		3.67302				27	0
Cercopithecus_mitis	owm	MCZ_37934;FMNH_121598;FMNH_165382;MCZ_37930;AMNH-52368;USNM-452550;USNM-452557 (plus some measurements at taxon-level)	Both/Unspecified	Unspecified	1.28198	1.04913		1.50637	1.27816	1.06988		1.52879	1.36289	1.19933		1.49817	1.33096	1.18033		1.4156				4;6;7;18	1.87506		3.79934		1.662	0.782	27;28	0					1.8657
Cercopithecus_mona	owm	taxon-level	male	Unspecified				1.42732				1.44902				1.40739								4	1.82607		3.47727				27	0
Cercopithecus_neglectus	owm	AMNH-52429	male	Unspecified	1.30535			1.48544				1.50311				1.45591				1.44091				4;18	1.78462		3.61595				27	0
Cercopithecus_nictitans	owm	taxon-level	male	Unspecified				1.51786				1.50379				1.47669								4	1.85202		3.73759		1.679	0.682	27;28	0
Cheirogaleus_major	strepsirrhine	taxon-level	Both/Unspecified	Unspecified	*	*	*	*	*	*	*	1.02938	0.978181	*	*	*	*	0.817786		0.939686				6;12;40*	0.832509		2.65321		0.468	-0.024	27;32	0					1.68124	-1.55284	-1.04576	0.591065
Cheirogaleus_medius	strepsirrhine	taxon-level	Both/Unspecified	Unspecified	*	*	*	*	*	*	*	0.876218	0.828015	*	*	*	*	0.691303		0.757016				6;12;40*	0.52418		2.25447		0.00860017	-0.36	27;32	0					1.6721	-1.55284	-1.04576	0.431364
Chiropotes_satanas	nwm	FMNH_93522;FMNH_95512;MCZ_6028	Both/Unspecified	Unspecified	1.25463								1.3413	1.17706		1.38489				1.33978				7	1.68422		3.48144				27	0					1.85431
Colobus_angolensis	owm	taxon-level	female	Unspecified	1.28005	0.572967		1.57403	1.40205	1.17578		1.6045	1.50807	1.364		1.59577	1.516	1.36278		1.60123				4;6	1.87157		3.98543				27	0
Piliocolobus_badius	owm	taxon-level	female	Unspecified	1.20668			1.56867	1.37814	1.15587		1.57795	1.46688	1.30829		1.54904	1.46751	1.29884		1.51669				4;6	1.89209		3.8451		1.709	0.932	27;28	1	0	0	1	1	1.87216
Colobus_guereza	owm	taxon-level	Both/Unspecified	Unspecified	1.28103	0.679266		1.58081	1.38818	1.17552		1.59999	1.46186	1.3098		1.59025	1.45635	1.30188		1.59051				4;6;8	1.92376		4.01205				27	0					1.85974
Colobus_polykomos	owm	MVZ_121143;MCZ_47977;MVZ_137555;KNM-OM_6364	Both/Unspecified	Unspecified	1.31503			1.58218				1.59351	1.5427	1.37101		1.58894				1.60791				4;7;18	1.98227		3.83251				27	0
Darwinius_masillae	strepsirrhine	PMO_214.2.14;PMO_214.214	Both/Unspecified	All_Right	0.863323	0.957727	0.747218		1.12548	0.909556	0.61595	1.06333	1.19375	1.06296	0.603144	1.07004	1.19479	1.08893	0.624282	1.04454	1.06661	0.974972	0.495544	1;2								0
Daubentonia_madagascariensis	strepsirrhine	taxon-level	Both/Unspecified	Unspecified	*	*	*	*	*	*	*	1.55509	1.62428	*	*	*	*	1.52288		1.32302				6;12;40*	1.65466		3.44716		1.36358	0.81	27;32	0					1.72591	-1.5376	-1.09691	1
Dryomomys_szalayi	nonprimate	UM_41870	Both/Unspecified	All_Left																0.621176				2								0
Erythrocebus_patas	owm	AMNH-34712;KNM-OM_5093 (plus some measurements at taxon-level)	Both/Unspecified	Unspecified	1.33043	1.00714		1.56312	1.24062	1.00404		1.57246	1.30979	1.13014		1.5458	1.29337	1.10151		1.51066				4;6;18	2.00087		3.86782		1.867	0.907	27;28	1	1	1	0	1	1.87157
Eulemur_coronatus	strepsirrhine	taxon-level	Both/Unspecified	Unspecified								1.25285	1.19866	1.02531										12	1.31494		3.07188				27	0
Eulemur_fulvus	strepsirrhine	taxon-level	Both/Unspecified	Unspecified	*	*	*	*	*	*	*	1.32222	1.26007	*	*	*	*	1.10911		1.28217				6;12;40*	1.367		3.37603		1.08661	0.522	27;32	1	0	1	0	1	1.72181	-1.58503	-1.04576	0.845098
Eulemur_macaco	strepsirrhine	taxon-level	Both/Unspecified	Unspecified	*	*	*	*	*	*	*	1.33846	1.2833	*	*	*	*	1.14836		1.30285				6;12;40*	1.35411		3.31935		1.14477	0.567613	27;32	0						-1.56864	-1.04576	0.875061
Eulemur_mongoz	strepsirrhine	taxon-level	Both/Unspecified	Unspecified	*	*	*	*	*	*	*	1.2878	1.22789	*	*	*	*	1.08701		1.23976				6;12;40*	1.38081		3.19294		1.08027	0.374015	27;32	0						-1.56864	-1.04576	0.812913
Eulemur_rubriventer	strepsirrhine	taxon-level	Both/Unspecified	Unspecified								1.34439	1.30103	1.10721										12	1.3962		3.00647				27	0
Euoticus_elegantulus	strepsirrhine	taxon-level	Both/Unspecified	Unspecified	*	*	*	*	*	*	*	1.04139	1.07918	*	*	*	*	0.949878		0.996731				6;12;40*	0.743093		2.43775				27	0					1.53403	-1.50864	-1.04576	0.623249
Europolemur_klatti	strepsirrhine	taxon-level	Both/Unspecified	Unspecified	0.998259	1.07773	0.786751	1.15957	1.21906	1.07041	0.582063	1.18554	1.30038	1.16256	0.633468	1.1827	1.31408	1.13925		1.14983	1.23019	1.02572		1								0
Sciurocheirus_alleni	strepsirrhine	taxon-level	Both/Unspecified	Unspecified	*	*	*	*	*	*	*	1.01703	1.03342	*	*	*	*	0.974665		0.932812				6;12;40*	0.767156		2.43616				27	0
Galagoides_demidoff	strepsirrhine	taxon-level	Both/Unspecified	Unspecified	*	*	*	*	*	*	*	0.781755	0.811575	*	*	*	*	0.737193		0.687863				6;12;40*	0.528917		1.90849		0.195235	-0.384	27;32	0					1.57864	-1.50864	-1.09691	0.322219
Galago_moholi	strepsirrhine	taxon-level	Both/Unspecified	Unspecified	*	*	*	*	*	*	*	0.91698	0.912753	*	*	*	*	0.811575		0.798881				6;12;40*	0.568817		2.17137				27	0					1.55871	-1.5376	-1.09691	0.39794
Galago_senegalensis	strepsirrhine	taxon-level	Both/Unspecified	Unspecified	*	*	*	*	*	*	*	0.919078	0.931458	*	*	*	*	0.8238		0.818006				6;12;40*	0.770852		2.4776		0.1959	-0.173	27;32	1	1	0	0	0		-1.55284	-1.09691	0.39794
Paragalago_zanzibaricus	strepsirrhine	taxon-level	Both/Unspecified	Unspecified								0.951338	0.938019	0.794488										12	0.544068		2.15534				27	0
Gorilla_beringei	ape	USNM_397351;USNM_545041;USNM_545045;USNM_395636;USNM_239883;RMCA_8608;USNM_545046;AMNH_115609;RMCA_2257;AMNH_54091;RMCA_2263;AMNH_54090;AMNH_235603;MCZ_38017;RMCA_813;RMCA_807;RMCA_9581;FMNH_27551;MCZ_23182;RMCA_27839;RMCA_27222;RMCA_27755;RMCA_17785	Both/Unspecified	Unspecified	1.66889	1.45003	1.29313						1.75837	1.60159		1.90861	1.74124	1.5891		1.89756				5;7	2.69132		5.11394				27	0
Gorilla_gorilla	ape	CMNH_HTB_2767;CMNH_HTB_1725;CMNH_HTB_2741;CMNH_HTB_1710;CMNH_HTB_2826;MCZ_17684;CMNH_HTB_1430;CMNH_HTB_1431;CMNH_HTB_2739;CMNH_HTB_2000;CMNH_HTB_1732;MCZ_29048;CMNH_HTB_1709;CMNH_HTB_1057;MVZ_38931;USNM_220324_J;AMNH_54327;MVZ_38930;MCZ_38326;CMNH_HTB_1999;CMNH_HTB_1756;MVZ_174521;CMNH_HTB_2787;AMNH_214103;AMNH_167335;USNM_176225;EvoMorph_1-Gorilla_gorilla;AMNH_81652;AMNH_167338;AMNH_81651;AMNH_1…	Both/Unspecified	Unspecified	1.69319	1.49341	1.32061	1.94939	1.71642	1.5195	1.24613		1.77812	1.62525		1.94938	1.77216	1.62681		1.93231				5;7;9	2.65758		5.0827		2.474	1.799	27;28	1	0	0	1	1	1.90526	-1.50864	-1	1.45788
Hapalemur_griseus	strepsirrhine	taxon-level	Both/Unspecified	Unspecified	*	*	*	*	*	*	*	1.20412	1.16435	*	*	*	*	1.0216		1.17036				6;12;40*	1.14922		2.85065				27	0					1.74896	-1.5376	-1.04576	0.70757
Prolemur_simus	strepsirrhine	taxon-level	Both/Unspecified	Unspecified								1.29003	1.24797	1.06819										12	1.43369		3.33244				27	0
HispanopithecusHispanopithecus_laietanus	ape	taxon-level	Both/Unspecified	Unspecified									1.77525	1.60206		1.81624	1.79727	1.61595						6;7								0
Homo_naledi	hominin	Hand_1	Both/Unspecified	All_Right	1.57287	1.38917	1.18184	1.72997	1.50786	1.25042	1.1038	1.6902	1.55509	1.35411	1.15836	1.63043	1.51983	1.34439	1.14922	1.60959	1.42325	1.19312	1.09342	19	2.7364	Converted from volume using 1g = 1cm3. Average value calculated from a range.	4.54365	Average value from a range of representative sizes (using the first of 1000 randomly sampled datasets).			31	0
Homo_neanderthalensis	hominin	Shanidar_4	Both/Unspecified	Unspecified	1.63548	1.45637	1.43136	1.83632	1.64048	1.4133	1.33445	1.79969	1.60206	1.43136		1.75051	1.62542	1.44326		1.71767				5;6;7;9;20	3.13783	Converted from volume using 1g = 1cm3. Average value calculated from a range.	4.85645	Average value from a range of representative sizes (using the first of 1000 randomly sampled datasets).			31	0						-1.36653	-1.09691	0.477121
Homo_sapiens	hominin	CMNH_HTH_545;CMNH_HTH_589;CMNH_HTH_603;CMNH_HTH_612;CMNH_HTH_529;CMNH_HTH_311;CMNH_HTH_631;CMNH_HTH_704;CMNH_HTH_152;CMNH_HTH_205;CMNH_HTH_0088;CMNH_HTH_228;CMNH_HTH_252;CMNH_HTH_269;CMNH_HTH_306;CMNH_HTH1012;AMNH_98/258;AMNH_98/228;AMNH98/219;CMNH_HTH_1556;CMNH_HTH_1514;CMNH_HTH_1429;AMNH_98/286;AMNH_98/290;AMNH_98/291;AMNH_98/294;AMNH_98/272;AMNH_98/275;AMNH_98/276;AMNH_98/260;CMNH_HTH_1577;CMN…	Both/Unspecified	Unspecified	1.64841	1.48527	1.34869	1.81354	1.60396	1.38056	1.23148	1.8125	1.65607	1.47085		1.7593	1.62622	1.45086		1.72706				5;6;7;9;10;20	3.09706		4.81387		3.001	2.144	27;28	0	0	1	1			-1.36653	-1.09691	1
Hoolock_hoolock	ape	AMNH_83423;AMNH_83420;AMNH_112720;MVZ_99336;AMNH_80068;AMNH_11092;USNM_545009;AMNH_112676	Both/Unspecified	Unspecified	1.49288								1.63826	1.51455		1.71802				1.66139				7	2.04407		3.8279				27	1	0	1	0	1
Hylobates_agilis	ape	CMNH_HTB_1048;AMNH_106575;AMNH_103667;AMNH_103664;USNM_49694-123155	Both/Unspecified	Unspecified	1.52294	1.31387	1.01284						1.65992	1.5233		1.73117	1.59439	1.43616		1.68585				5;7	1.94498		3.74263				27	0
Hylobates_klossii	ape	USNM_49657;AMNH_103344;AMNH_119601Z;USNM_49656;AMNH_103347	Both/Unspecified	Unspecified	1.47267								1.58542	1.43917		1.6693				1.60726				7	1.94444		3.76305				27	0
Hylobates_lar	ape	taxon-level	Both/Unspecified	Mix/Unspecified	1.54251	1.28479	0.985426	1.80952	1.60158	1.41446	1.07262	1.78323	1.65088	1.5045		1.74719	1.59955	1.44772		1.69696				5;6;7;8;9;10;11	1.9731		3.74429		1.804	1.103	27;28	1	0	0	1	1	1.86629	-1.56864	-0.958607	1.34635
Hylobates_moloch	ape	Naturalis_42095	male	Unspecified	1.48996	1.29447	1.01284									1.72754	1.61278	1.46389						5	2.01284		3.81803				27	0
Hylobates_muelleri	ape	USNM_198840;MCZ_37378	Both/Unspecified	Unspecified	1.51041	1.28103	1.04139						1.63884	1.51308		1.70652	1.58433	1.45939		1.66167				5;7	1.97915		3.77487				27	0					1.88986
Hylobates_pileatus	ape	AMNH_140230	male	Unspecified	1.55023	1.32634	1.06819									1.73878	1.62014	1.46982						5	1.92781		3.73799				27	0
Indri_indri	strepsirrhine	taxon-level	Both/Unspecified	Unspecified	*	*	*	*	*	*	*	1.71265	1.63347	*	*	*	*	1.46257		1.71077				6;12;40*	1.5832		3.79588		1.3035	0.741	27;32	0					1.75358	-1.56864	-1	1.24797
Lagothrix_lagotricha	nwm	taxon-level	Both/Unspecified	Unspecified	1.34537			1.50243				1.5244	1.50507	1.31783		1.51983				1.4843				7;8	1.95109		3.59162		1.799	1.066	27;28	0
Lemur_catta	strepsirrhine	taxon-level	Both/Unspecified	Unspecified	*	*	*	*	*	*	*	1.32428	1.25285	*	*	*	*	1.11333		1.27246				6;12;40*	1.33512		3.32015		1.04454	0.427973	27;32	1	0	1	0	1	1.71012	-1.58503	-1.04576	0.832509
Leontopithecus_rosalia	nwm	taxon-level	Both/Unspecified	Unspecified								1.33445	1.17898	1										12	1.11561		2.70959				27	1	0	1	0	1	1.79309
Lepilemur_leucopus	strepsirrhine	taxon-level	Both/Unspecified	Unspecified	*	*	*	*	*	*	*	1.12057	1.11059	*	*	*	*	0.998695		1.08452				6;12;40*	0.836937		2.78211				27	0						-1.5376	-1.09691	0.60206
Lepilemur_mustelinus	strepsirrhine	taxon-level	Both/Unspecified	Unspecified								1.24055	1.21484	0.999131										12	0.881		2.82545		0.516139	0.066	27;32	0					1.66276
Lepilemur_ruficaudatus	strepsirrhine	taxon-level	Both/Unspecified	Unspecified								1.08991	1.11727	0.887054										12	0.880814		2.96142				27	0
Leptadapis_magnus	adapiform	NMB Q.D. 735	Both/Unspecified	Unspecified				1.44607				1.48862	1.43616			1.53244	1.49596			1.45803	1.42045			2								0					1.75587
Loris_tardigradus	strepsirrhine	taxon-level	Both/Unspecified	Unspecified	*	*	*	*	*	*	*	0.894316	0.925828	*	*	*	*	0.758588		0.807342				6;12;40*	0.778151		2.50786		0.547	-0.138	27;32	0					1.7356	-1.5376	-1.04576	0.462398
Macaca_arctoides	papionini	taxon-level	female	Unspecified				1.48401				1.5092				1.47538								4	2.00303		3.88252				27	0
Macaca_assamensis	papionini	taxon-level	male	Unspecified				1.55558				1.54593				1.51983								4	1.95665		3.56289				27	0
Macaca_fascicularis	papionini	taxon-level	Both/Unspecified	Mix/Unspecified	1.24428	1.05269	0.757396	1.46336	1.26703	1.04463	0.813699	1.44947	1.35679	1.19303		1.4308	1.32974	1.17802		1.39318				5;7;8;9;11	1.8256		3.49268				27	1	0	0	1	1		-1.55284	-1	1
Macaca_fuscata	papionini	taxon-level	male	Unspecified	1.36736	1.14145	0.939519	1.54777				1.5557				1.51799	1.41414	1.2188						4;5	1.959		3.978				27	1	0	0	0	1
Macaca_maura	papionini	MVZ_20898	Both/Unspecified	Unspecified	1.38837	1.10721	0.80618	1.57496				1.58343	1.48001	1.26079		1.5636	1.3784	1.20412		1.5849				4;5;7	1.97534		3.83544				27	0
Macaca_mulatta	papionini	taxon-level	Both/Unspecified	Unspecified	1.33959	1.09066	0.796376	1.55895	1.32306	1.09492	0.906181	1.56457	1.40084	1.21023		1.55512	1.38498	1.19626		1.52129				4;6;7;9	1.94445		3.66396		1.743	0.859	27;28	1	0	1	0	1		-1.55284	-1	1.0569
Macaca_nemestrina	papionini	MVZ_20899;AMNH-106564;MCZ_35670;MCZ_35602;USNM-49691;MCZ_35631;USNM-305069;MCZ_35687;MVZ_134148;USNM-49874	Both/Unspecified	Unspecified	1.4178	1.18752	0.884229	1.60239				1.60086	1.45089	1.28209		1.60112	1.44832	1.26893		1.58878				4;5;7;10;18	2.04139		3.64895				27	1	0	1	0	1	1.87506
Macaca_nigra	papionini	MVZ_122335	Both/Unspecified	Unspecified	1.39451	1.15229	0.869232	1.58047				1.56241	1.46568	1.29667		1.54195	1.4133	1.23553		1.58928				4;5;7	1.989		3.53807				27	1	1	1	1	1	1.90741
Macaca_ochreata	papionini	taxon-level	male	Unspecified				1.58058				1.56265												4	1.99114		3.53148				27	0
Macaca_silenus	papionini	taxon-level	Both/Unspecified	Unspecified	1.33546	1.11227	0.812913									1.52956	1.42488	1.26482						5	1.92942		3.87506				27	1	0	0	1	1
Macaca_sinica	papionini	taxon-level	male	Unspecified	1.34044	1.04532	0.755875									1.50243	1.38739	1.22789						5	1.76455		3.29447				27	0
Macaca_sylvanus	papionini	taxon-level	Both/Unspecified	Unspecified	1.44922	1.20502	0.873127	1.58591				1.6001				1.58569	1.46736	1.31105						4;5	1.943		4.04922		1.834	0.863	27;28	0					1.85126
Macaca_thibetana	papionini	AMNH-60160;USNM-241163;USNM-258651;USNM-258649;USNM-258686	male	Unspecified	1.33679			1.57588				1.57043				1.56976				1.55072				4;18								0
Macaca_tonkeana	papionini	taxon-level	male	Unspecified				1.60466				1.60195												4	1.97174		3.95424				27	1	0	0	0	1
Mandrillus_leucophaeus	papionini	FMNH_46403;FMNH_48945;FMNH_99426	Both/Unspecified	Unspecified	1.54011	1.24551	0.944483	1.72892				1.73424	1.54403	1.36436		1.71584	1.44248	1.25285		1.72605				4;5;7	2.17026		4.17609				27	1	0	1	0	1
Mandrillus_sphinx	papionini	AMNH_89357;AMNH-89358;MCZ_34089;MCZ_34090;AMNH_89365;EvoMorph_1-Mandrillus_sphinx;RMCA_99.077.M01;AMNH_89364;RMCA_38805;MVZ_47164;AMNH_89362	Both/Unspecified	Unspecified	1.52706	1.23426	0.989005	1.70346				1.70398	1.52987	1.35633		1.68336	1.47056	1.27416		1.7257				4;5;7;18	2.20194		4.0607		1.997	0.957	27;28	1	1	1	0	1	1.87622
Mesopithecus_pentelicus	owm	MNHN-ABB.92;MNHN-ABB.86	Both/Unspecified	Unspecified	1.25928			1.48926				1.51055				1.48037				1.43696				18	1.86034	Converted from volume using 1g = 1cm3. Used the median of the range of values given.	4.04139	Used the median of the range of values given.			36	0
Microcebus_murinus	strepsirrhine	taxon-level	Both/Unspecified	Unspecified	*	*	*	*	*	*	*	0.738781	0.702431	*	*	*	*	0.608526		0.619947				6;12;40*	0.264818		1.76343		-0.131	-0.631	27;32	0					1.61278	-1.56864	-1.04576	0.30103
Microcolobus_tugenensis	owm	KNM-KNM-NA_47916	Both/Unspecified	Unspecified												1.48287								18								0
Miopithecus_talapoin	owm	FMNH_121359;FMNH_127278;FMNH_129459;FMNH_129458	Both/Unspecified	Unspecified	1.05404			1.24329				1.23553	1.17891	1.00913						1.20804				4;7	1.602		3.09651		1.426	0.548	27;28	0					1.8651
Mirza_coquereli	strepsirrhine	taxon-level	Both/Unspecified	Unspecified								1.02119	0.987219	0.759668										12	0.763119		2.49346				27	0					1.63347
Nannodectes_gidleyi	nonprimate	AMNH_17379	Both/Unspecified	All_Left	0.840106							1.0799												2								0
Nannodectes_intermedius	nonprimate	USNM_442229	Both/Unspecified	All_Left	0.822168							1.06108	0.889862	0.816904	0.717671					0.939519				1;2								0
Nasalis_larvatus	owm	USNM-198276;AMNH-103670;AMNH-103671;MCZ_41563;MCZ_37343;AMNH-106275;MCZ_37344;AMNH-106273;MCZ_41562;MCZ_41557;AMNH-103669	Both/Unspecified	Unspecified	1.46202	1.22115	0.906874	1.68824				1.68507	1.6124	1.44539		1.69965	1.61346	1.4536		1.6737				3;4;5;7;10;18	1.987		4.08869		1.719	0.995	27;28	0					1.84386
Nomascus_concolor	ape	AMNH_87253;AMNH_87252;CMNH_HTB_0161	Both/Unspecified	Unspecified	1.55493								1.66984	1.55328		1.74723				1.70226				7								0
Notharctus_tenebrosus	adapiform	taxon-level	Both/Unspecified	Unspecified	1.09621	1.21458	0.953276	1.22141	1.37985	1.20629	0.910624	1.37658	1.44185		0.972203	1.33082	1.455		1.0187	1.28012	1.40603	1.14426	0.952308	1	0.941511	Converted from volume using 1g = 1cm3. Took an average using one value for each reported specimen including the 10.43 ECV estimate for Endocast A (Tables 5 and 8).	3.35122	Average value from table reporting previously published body mass predictions (Table 8).			26	0
Nycticebus_coucang	strepsirrhine	taxon-level	Both/Unspecified	Unspecified	*	*	*	*	*	*	*	1.07555	1.1038	*	*	*	*	0.949947		1.02449				6;12;40*	1.10525		2.81657		0.792	0.117	27;32	0					1.77232	-1.52288	-1.04576	0.60206
Nycticebus_pygmaeus	strepsirrhine	taxon-level	Both/Unspecified	Unspecified								0.998259	1.0569	0.830589										12	0.892095		2.68124				27	0					1.72428
Oreopithecus_bambolii	ape	Oreopithecus_bambolii_1	male	Unspecified		1.4456	1.22531	1.83251	1.56996							1.81023	1.68664	1.49457						6;10;14;21	2.44091	Converted from volume using 1g = 1cm3. Used the estimate viewed as most reliable in the source reported.	4.50515	Used the estimate viewed as most reliable in source.			36	0
Otolemur_crassicaudatus	strepsirrhine	Otolemur_crassicaudatus_1;Otolemur_crassicaudatus_2	Both/Unspecified	Unspecified	*	*	*	*	*	*	*	1.1271	1.13354	*	*	*	*	1.02551		1.08386				6;12;40*	1.097		3.08157		0.674	0.15	27;32	0					1.75815	-1.52288	-1.09691	0.633468
Otolemur_garnettii	strepsirrhine	Otolemur_garnettii_1;Otolemur_garnettii_2	Both/Unspecified	Unspecified	*	*	*	*	*	*	*	1.13354	1.16137	*	*	*	*	0.990783		1.07354				6;12;40*	0.898		2.883				27	0						-1.50864	-1.09691	0.643453
Pan_paniscus	ape	RMCA_29052;RMCA_20882;RMCA_20881;RMCA_29040;RMCA_27696;RMCA_29060;RMCA_15294;RMCA_29047;RMCA_29035a;RMCA_15295;MCZ_38018;RMCA_29044;RMCA_29042;RMCA_15296;MCZ_38019;RMCA_15293;RMCA_27698;RMCA_29045	Both/Unspecified	Unspecified	1.58599	1.39733	1.24489	1.92942	1.66764	1.47972	1.21958		1.73501	1.5824		1.89317	1.69736	1.56038		1.84606				3;5;7;9	2.51812		4.59879		2.354	1.671	27;28	1	0	1	0	1		-1.5376	-0.958607	1.45637
Pan_troglodytes	ape	taxon-level	Both/Unspecified	Unspecified	1.60043	1.41918	1.26726	1.95279	1.68858	1.49469	1.20798	1.94988	1.76696	1.62867		1.91381	1.73523	1.59166		1.86835				3;5;6;7;8;9	2.55		4.78128		2.451	1.653	27;28	1	0	0	1	1	1.90634	-1.55284	-1	1.4183
Papio_anubis	papionini	FMNH_134614;USNM-384234;KNM-OM_5179;USNM-239743;USNM-236976;USNM-384228;KNM-OM_7230	Both/Unspecified	Unspecified	1.5256			1.70574				1.70389	1.40106	1.19756		1.68757				1.71049				4;7;18	2.3032		4.39794		2.088	1.171	27;28	1	0	0	0	1	1.91275
Papio_cynocephalus	papionini	taxon-level	Both/Unspecified	Unspecified	1.54002		0.974051	1.71901				1.71525	1.52088	1.33163		1.70829				1.73739				4;7;8;10	2.22814		4.24304		2.14657	1.271	27;32	1	1	1	0	1
Papio_hamadryas	papionini	taxon-level	Both/Unspecified	Unspecified	1.50199	1.17842	0.970795	1.66839	1.36543	1.15692	1.02472	1.67486	1.43068	1.2477		1.66867	1.43107	1.23806		1.69163				4;5;6;7;9	2.15229		4.0799		2.07474	1.0835	27;32	1	0	1	0	1	1.93146	-1.52288	-1	1.19312
Papio_papio	papionini	FMNH_187453	Both/Unspecified	Unspecified	1.4609			1.67834				1.67348	1.43136	1.23147		1.66332				1.67779				4;7	2.25285		4.50515				27	1	0	1	0	1
Papio_ursinus	papionini	taxon-level	Both/Unspecified	Unspecified				1.6902				1.69439				1.6744								4	2.21748		4.17026				27	1	0	0	1	1
Paranthropus_boisei	hominin	KNM-ER_47000	Both/Unspecified	All_Right	1.66276							1.80686	1.65321			1.7332	1.61066				1.52504			22	2.69079	Converted from volume using 1g = 1cm3. Average value calculated from a range.	4.66537	Average value from a range of representative sizes (using the first of 1000 randomly sampled datasets).			31	0
Perodicticus_potto	strepsirrhine	taxon-level	Both/Unspecified	Unspecified	*	*	*	*	*	*	*	1.16435	1.19033	*	*	*	*	1.01003		1.11361				6;12;40*	1.08159		2.96817		0.825	0.23	27;32	0					1.75435
Phaner_furcifer	strepsirrhine	taxon-level	Both/Unspecified	Unspecified								1.04532	1.02119	0.820201										12								0					1.57403
Pierolapithecus_catalaunicus	ape	IPS_21350.16	Both/Unspecified	Unspecified			1.27416																	10								0
Piliocolobus_kirkii	owm	KNM-OM_3019	female	Unspecified	1.23553			1.55751				1.57171				1.57519				1.54283				18	1.75778		3.75051				27	0					1.90309
Piliocolobus_rufomitratus	owm	AMNH-52334;AMNH-52298;KNM-OM_4356;AMNH-52303	Both/Unspecified	Unspecified	1.25648			1.60853				1.60043				1.59356				1.58035				18								0
Pithecia_monachus	nwm	AMNH_187978 (plus other measurements at taxon-level)	Both/Unspecified	Unspecified	1.20066	1.04048		1.2563	1.19961	0.96803		1.32144	1.30932	1.17261		1.32897	1.27803	1.12128		1.27627				6;7	1.54407		3.17609		1.31936	0.592	27;32	0					1.80686
Pithecia_pithecia	nwm	taxon-level	Both/Unspecified	Unspecified	1.18846	1.06376		1.25536	1.224	1.04381		1.34379	1.32349	1.22878		1.35099	1.32671	1.21384		1.28916				6	1.51322		3.19866		1.321	0.573	27;28	0					1.81823
Plesiadapis_cookei	adapiform	UM_87990	Both/Unspecified	All_Left	1.0569																			2	0.69897	Converted from volume using 1g = 1cm3.	3.34242	A pooled estimate using various prediction methods.			37	0
Plesiadapis_insignis	adapiform	MNHM_Menat	Both/Unspecified	Unspecified								1.06819	0.934498	0.892095										1								0
Plesiadapis_tricuspidens	adapiform	MNHN_nn;MNHN_R_5373;MNHN_R_5305	Both/Unspecified	Mix/Unspecified								1.32428				1.3927				1.15987				2	0.716838	Converted from volume using 1g = 1cm3.	3.65732	Average value from table reporting previously published body mass predictions (Table 8).			26	0
Pongo_abelii	ape	USNM_A22937;USNM_143588;USNM_143594;USNM_267325	Both/Unspecified	Unspecified	1.66904	1.45429	1.21817						1.86043	1.67904		1.97969	1.86377	1.68057		1.92767				5;7	2.5905		4.79806				27	1	0	0	1	1
Pongo_pygmaeus	ape	taxon-level	Both/Unspecified	Unspecified	1.66087	1.38732	1.18213	1.98767	1.76485	1.51455	1.21537	1.97978	1.86209	1.67499		1.96731	1.84012	1.65377		1.93146				5;7;8;9;10	2.53401		4.73423		2.486	1.723	27;28	1	0	0	1	1	1.91381	-1.65758	-0.853872	1.57403
Presbytis_comata	owm	AMNH-102462;AMNH-102047	female	Unspecified	1.32325			1.57054				1.58546				1.60097				1.57921				4;18	1.90472		3.82575				27	0
Trachypithecus_cristatus	owm	taxon-level	Both/Unspecified	Mix/Unspecified	1.26126	0.931709	0.705674	1.56088	1.35791	1.14714	0.835338	1.56511	1.44418	1.28138		1.55264	1.44025	1.27437		1.53376				6;7;8;9;11	1.83421		3.80482				27	1	0	0	1	1	1.89376	-1.79588	-0.79588	1.25527
Presbytis_frontata	owm	taxon-level	female	Unspecified				1.57565				1.58726												4	1.90858		3.74935				27	0
Presbytis_melalophos	owm	AMNH-106599	male	Unspecified	1.31175			1.57978				1.5914				1.60531				1.59439				4;18	1.77232		3.81737				27	0
Presbytis_potenziani	owm	taxon-level	male	Unspecified				1.55352				1.57473												4	1.75587		3.68278				27	0
Presbytis_rubicunda	owm	taxon-level	Both/Unspecified	Mix/Unspecified	1.29447			1.61721				1.62841				1.60534				1.58877				8;11	1.85135		3.79696				27	0
Presbytis_thomasi	owm	taxon-level	female	Unspecified				1.59129				1.59791												4	1.86292		3.82802				27	0
Procolobus_verus	owm	taxon-level	female	Unspecified				1.46568				1.49388												4	1.72099		3.64836				27	0					1.91222
Ekembo_heseloni	ape	taxon-level	female	Unspecified	1.39794	1.33445	1.0569	1.5563								1.58546	1.47712	1.23045						3;6;10;14	2.2235	Converted from volume using 1g = 1cm3. Used the estimate viewed as most reliable in the source reported.	4.11394	Used the estimate viewed as most reliable in the source reported.			36	0
Propithecus_diadema	strepsirrhine	taxon-level	Both/Unspecified	Unspecified	*	*	*	*	*	*	*	1.60959	1.54033	*	*	*	*	1.42534		1.60317				6;12;40*	1.59988		3.78746				27	0						-1.55284	-1.04576	1.09342
Propithecus_verreauxi	strepsirrhine	taxon-level	Both/Unspecified	Unspecified	*	*	*	*	*	*	*	1.48714	1.4216	*	*	*	*	1.26158		1.4387				6;12;40*	1.42651		3.54158		1.12	0.597	27;32	0					1.75664	-1.5376	-1.04576	0.982271
Ptilocercus_lowii	nonprimate	USNM_481106;USNM_488055;USNM_488067;USNM_488072;USNM_488069;USNM_488058	Both/Unspecified	Mix/Unspecified	0.498311			0.702431				0.760422				0.723319				0.606202				2								0
Pygathrix_nemaeus	owm	taxon-level	Both/Unspecified	Unspecified				1.66955				1.68088												4	1.88649		3.87506		1.688	0.906	27;28	0					1.88366
Rhinopithecus_roxellana	owm	AMNH-119648	male	Unspecified	1.36736			1.60206				1.61321				1.62118				1.5977				4;18	2.07099		4.16879				27	0					1.92942
Saguinus_midas	nwm	taxon-level	Both/Unspecified	Unspecified								1.14922	1.05308	0.849419										12	1.013		2.73284		0.77	0.026	27;28	0
Saguinus_oedipus	nwm	taxon-level	Both/Unspecified	Unspecified								1.15229	1.07188	0.841985										12	0.984206		2.51474		0.77	-0.007	27;28	1	0	1	0	1
Saimiri_sciureus	nwm	MCZ_4247 (plus other measurements at taxon-level)	Both/Unspecified	Unspecified	1.0671	0.917028		1.20139	1.06823	0.908264		1.17026	1.08991	0.966142		1.17273	1.09556	0.980699		1.09209				6;7;12	1.36822		2.76245		1.193	0.413	27;28	0					1.82478
Sapajus_apella	nwm	FMNH_93261;AMNH_133637;AMNH_133622;FMNH_98046 (plus other measurements at taxon-level)	Both/Unspecified	Unspecified	1.22572	1.11047	0.913435	1.36635	1.25794	1.05936	0.876025	1.38169	1.29001	1.11772		1.36665	1.28952	1.12698		1.33615				5;6;7;9	1.85308		3.41313		1.653	0.813	27;28	1	0	0	1	1	1.87564	-1.56864	-1.09691	0.897627
Semnopithecus_entellus	owm	FMNH_44835;FMNH_92868;FMNH_53698;FMNH_44834;FMNH_104168;MVZ_121458	Both/Unspecified	Unspecified	1.35446			1.57078				1.60314	1.4853	1.30995		1.57692				1.60688				4;7	2.04727		3.84572		1.881	1.058	27;28	0					1.90255
Semnopithecus_johnii	owm	USNM-49701	male	Unspecified	1.38561			1.62716				1.64908				1.66464				1.63849				4;18	1.92737		4.06446				27	0					1.87506
Symphalangus_syndactylus	ape	EvoMorph_1-Symphalangus_syndactylus;AMNH_106583;USNM_395514;USNM_395691;USNM_143579;USNM_519573;USNM_271048/20204 (plus other measurements at taxon-level)	Both/Unspecified	Unspecified	1.5459	1.32613	1.0569	1.83624	1.63123	1.4091		1.79943	1.66484	1.50436		1.76573	1.62549	1.4587		1.71049				5;6;7	2.12969		4.08536				27	0					1.8739
Cephalopachus_bancanus	tarsier	taxon-level	Both/Unspecified	Unspecified	0.90431	0.846646		1.05757	1.09804	0.945715		1.07188	1.15534	1.01703		1.01231	1.11694	0.995526		0.874337				6;12	0.431364		1.88986				27	0					1.66558	-1.63827	-0.958607	0.763428
Tarsius_tarsier	tarsier	taxon-level	Both/Unspecified	Unspecified								1.01284	1.06446	0.895975										12	0.556		2.22541		0.247	-0.369	27;32	0					1.7332
Carlito_syrichta	tarsier	taxon-level	Both/Unspecified	Unspecified	0.876218	0.845718		0.997605	1.02796	0.849419		1.04139	1.07918	0.927883		0.961658	1.03121	0.893484		0.836324				6;12	0.526174		2.09864		0.209515	-0.53121	27;32	0					1.65706	-1.58503	-1.04576	0.633468
Teilhardina_belgica	Omomyidae	taxon-level	Both/Unspecified	Unspecified				0.690196				0.775246	0.817896	0.748188	0.298853					0.690196				1;23								0
TheropithecusOmopithecus_brumpti	papionini	KNM-WT_39368	male	All_Left	1.60314	1.24797	0.954243	1.70329	1.37475	1.11394	0.973128	1.68931	1.44404	1.21748	1.05308	1.67302	1.43457	1.25042	1.06819	1.67302	1.37107	1.14922	0.973128	24	2.27184	Converted from volume using 1g = 1cm3.	4.63347	Used the body size value associated with the ECV.			36	0
Theropithecus_gelada	papionini	HERC-109;HERC_113;HERC-113;AMNH-201008;HERC-110;HERC_109;NME-Monkey_F_1;HERC_108;HERC-108;AMNH_238034;HERC_110;AMNH_60568	Both/Unspecified	Unspecified	1.51648	1.11219	0.937643	1.60949				1.62195	1.30481	1.08475		1.60206	1.29787	1.10721		1.62292				4;5;7;18	2.11394		3.88705				27	0					1.91593
Tinimomys_graybulliensis	nonprimate	USNM_530203;USNM_461201	Both/Unspecified	Mix/Unspecified	0.561101			0.708421												0.667453				2								0
Trachypithecus_auratus	owm	taxon-level	Both/Unspecified	Unspecified				1.54276				1.57008												4	1.80346		3.97886				27	0
Trachypithecus_obscurus	owm	AMNH-112976;AMNH-119492;AMNH-119496;AMNH-112977	Both/Unspecified	Unspecified	1.26482			1.55594				1.56697				1.58235				1.54654				4;18	1.81624		3.76343				27	0
Trachypithecus_phayrei	owm	taxon-level	Both/Unspecified	Unspecified				1.55678				1.57426												4	1.86237		3.87361				27	0
Trachypithecus_pileatus	owm	taxon-level	female	Unspecified				1.57967				1.6026												4	2.01553		4.07164				27	0
Varecia_variegata	strepsirrhine	taxon-level	Both/Unspecified	Unspecified	*	*	*	*	*	*	*	1.44716	1.39967	*	*	*	*	1.2141		1.38728				6;12;40*	1.49415		3.43225		1.184	0.632	27;32	0					1.69197	-1.58503	-1	1.02531
Paralouatta_varonai	nwm	MNHNCu 76.1022; MNHNCu 76.1023	Both/Unspecified	Right	1.41664			1.5302																25	1.65321		3.74036				38;39	0

## Sheet: References
Reference Number	Reference Details
1	Boyer DM, Yapuncich GS, Chester SGB, Bloch JI, Godinot M. Boyer, D.M., Yapuncich, G.S., Chester, S.G., Bloch, J.I. and Godinot, M., 2016. Hands of Paleogene primates. The Evolution of the Primate Hand: Anatomical, Developmental, Functional, and Paleontological Evidence, pp.373-419.. The Evolution of the Primate Hand. Developments in Primatology: Progress and Prospects2016. p. 373-419.
2	Boyer DM, Yapuncich GS, Chester SG, Bloch JI, Godinot M. Boyer, D.M., Yapuncich, G.S., Chester, S.G., Bloch, J.I. and Godinot, M., 2013. Hands of early primates. American journal of physical anthropology, 152, pp.33-78.. Am J Phys Anthropol. 2013;152 Suppl 57:33-78.
3	Almécija, S., Alba, D.M. and Moyà‐Solà, S., 2012. The thumb of Miocene apes: new insights from Castell de Barberà (Catalonia, Spain). American Journal of Physical Anthropology, 148(3), pp.436-450.
4	Patel, B.A., 2010. Functional morphology of cercopithecoid primate metacarpals. Journal of human evolution, 58(4), pp.320-337.
5	Almécija, S., Smaers, J.B. and Jungers, W.L., 2015. The evolution of human and ape hand proportions. Nature communications, 6(1), p.7717.
6	Dataset and permission for use provided via personal communication with Dr Campbell Rolian. All data are measured from flatbed scans of the skeletal material. Largely derived from the following two sources.
	Rolian, C., 2009. Integration and evolvability in primate hands and feet. Evolutionary Biology, 36(1), pp.100-117.
	Nelson, E., Rolian, C., Cashmore, L. and Shultz, S., 2011. Digit ratios predict polygyny in early apes, Ardipithecus, Neanderthals and early modern humans but not in Australopithecus. Proceedings of the Royal Society B: Biological Sciences, 278(1711), pp.1556-1563.
7	Prang, T.C., Ramirez, K., Grabowski, M. and Williams, S.A., 2021. Ardipithecus hand provides evidence that humans and chimpanzees evolved from an ancestor with suspensory adaptations. Science Advances, 7(9), p.eabf2474.
8	Tague, Robert G. "Tague, R.G., 1997. Variability of a vestigial structure: first metacarpal in Colobus guereza and Ateles geoffroyi. Evolution, 51(2), pp.595-605." Evolution 51.2 (1997): 595-605.
9	Feix, T., Kivell, T.L., Pouydebat, E. and Dollar, A.M., 2015. Estimating thumb–index finger precision grip and manipulation potential in extant and fossil primates. Journal of the Royal Society Interface, 12(106), p.20150176.
10	Almécija, S., Shrewsbury, M., Rook, L. and Moyà‐Solà, S., 2014. The morphology of Oreopithecus bambolii pollical distal phalanx. American Journal of Physical Anthropology, 153(4), pp.582-597.
11	Hart, E.N., 2018. Metacarpal ratio and its relation to sexual dimorphism in primates with different mating strategies. Louisiana State University and Agricultural & Mechanical College.
12	Kirk, E.C., Lemelin, P., Hamrick, M.W., Boyer, D.M. and Bloch, J.I., 2008. Intrinsic hand proportions of euarchontans and other mammals: implications for the locomotor behavior of plesiadapiforms. Journal of human evolution, 55(2), pp.278-299.
13	Jungers, W.L., Lemelin, P., Godfrey, L.R., Wunderlich, R.E., Burney, D.A., Simons, E.L., Chatrath, P.S., James, H.F. and Randria, G.F.N., 2005. The hands and feet of Archaeolemur: metrical affinities and their functional significance. Journal of Human Evolution, 49(1), pp.36-55.
14	Drapeau, M.S. and Ward, C.V., 2007. Forelimb segment length proportions in extant hominoids and Australopithecus afarensis. American Journal of Physical Anthropology: The Official Publication of the American Association of Physical Anthropologists, 132(3), pp.327-343.
15	Green, D.J. and Gordon, A.D., 2008. Metacarpal proportions in Australopithecus africanus. Journal of Human Evolution, 54(5), pp.705-719.
16	Kivell, T.L., Ostrofsky, K.R., Richmond, B.G. and Drapeau, M.S., 2020. Metacarpals and manual phalanges. Hominin Postcranial Remains from Sterkfontein, South Africa, 1936-1995, p.106.
17	Kivell, T.L., Kibii, J.M., Churchill, S.E., Schmid, P. and Berger, L.R., 2011. Australopithecus sediba hand demonstrates mosaic evolution of locomotor and manipulative abilities. Science, 333(6048), pp.1411-1417.
18	Frost, S.R., Gilbert, C.C., Pugh, K.D., Guthrie, E.H. and Delson, E., 2015. The hand of Cercopithecoides williamsi (Mammalia, Primates): Earliest evidence for thumb reduction among colobine monkeys. PLoS One, 10(5), p.e0125030.
19	Kivell, T.L., Deane, A.S., Tocheri, M.W., Orr, C.M., Schmid, P., Hawks, J., Berger, L.R. and Churchill, S.E., 2015. The hand of Homo naledi. Nature communications, 6(1), p.8431.
20	Ward, C.V., Tocheri, M.W., Plavcan, J.M., Brown, F.H. and Manthi, F.K., 2014. Early Pleistocene third metacarpal from Kenya and the evolution of modern human-like hand morphology. Proceedings of the National Academy of Sciences, 111(1), pp.121-124.
21	Moyà-Solà, S., Köhler, M. and Rook, L., 2005. The Oreopithecus thumb: a strange case in hominoid evolution. Journal of human evolution, 49(3), pp.395-404.
22	Richmond, B.G., Green, D.J., Lague, M.R., Chirchir, H., Behrensmeyer, A.K., Bobe, R., Bamford, M.K., Griffin, N.L., Gunz, P., Mbua, E. and Merritt, S.R., 2020. The upper limb of Paranthropus boisei from Ileret, Kenya. Journal of Human Evolution, 141, p.102727.
23	Gebo, D.L., Smith, R., Dagosto, M. and Smith, T., 2015. Additional postcranial elements of T eilhardina belgica: The oldest E uropean primate. American Journal of Physical Anthropology, 156(3), pp.388-406.
24	Jablonski, N.G., Leakey, M.G., Kiarie, C. and Antón, M., 2002. A new skeleton of Theropithecus brumpti (Primates: cercopithecidae) from Lomekwi, west turkana, Kenya. Journal of Human Evolution, 43(6), pp.887-923.
25	MacPhee, R.D.E. and Meldrum, J., 2006. Postcranial remains of the extinct monkeys of the Greater Antilles (Platyrrhini, Callicebinae, Xenotrichini), with a consideration of semiterrestriality in Paralouatta. American Museum Novitates, 3516, pp.1-65.
26	Harrington, A.R., Silcox, M.T., Yapuncich, G.S., Boyer, D.M. and Bloch, J.I., 2016. First virtual endocasts of adapiform primates. Journal of Human Evolution, 99, pp.52-78.
27	Venditti, C., Baker, J. and Barton, R.A., 2024. Co-evolutionary dynamics of mammalian brain and body size. Nature ecology & evolution, 8(8), pp.1534-1542.
28	Barton, R.A. and Venditti, C., 2014. Rapid evolution of the cerebellum in humans and other great apes. Current Biology, 24(20), pp.2440-2444.
29	Snodgrass, J.J., Leonard, W.R. and Robertson, M.L., 2007. Primate bioenergetics: an evolutionary perspective. Primate origins: adaptations and evolution, pp.703-737.
30	Schwartz, G.T., Miller, E.R. and Gunnell, G.F., 2005. Developmental processes and canine dimorphism in primate evolution. Journal of Human Evolution, 48(1), pp.97-103.
31	Püschel, T.A., Nicholson, S.L., Baker, J., Barton, R.A. and Venditti, C., 2024. Hominin brain size increase has emerged from within-species encephalization. Proceedings of the National Academy of Sciences, 121(49), p.e2409542121.
32	Multiple references:
	Frahm, H.D., Stephan, H. and Stephan, M., 1982. Comparison of brain structure volumes in Insectivora and Primates. I. Neocortex. Journal fur Hirnforschung, 23(4), pp.375-389.
	Stephan, H., Frahm, H. and Baron, G., 1981. New and revised data on volumes of brain structures in insectivores and primates. Folia primatologica, 35(1), pp.1-29.
	Stephan, H., Frahm, H.D. and Baron, G., 1984. Comparison of brain structure volumes in insectivora and primates. IV. Non-cortical visual structures. Journal fur Hirnforschung, 25(4), pp.385-403.
33	Aristide, L., Dos Reis, S.F., Machado, A.C., Lima, I., Lopes, R.T. and Perez, S.I., 2015. Encephalization and diversification of the cranial base in platyrrhine primates. Journal of Human Evolution, 81, pp.29-40.
34	Jones, K.E., Bielby, J., Cardillo, M., Fritz, S.A., O'Dell, J., Orme, C.D.L., Safi, K., Sechrest, W., Boakes, E.H., Carbone, C. and Connolly, C., 2009. PanTHERIA: a species‐level database of life history, ecology, and geography of extant and recently extinct mammals: Ecological Archives E090‐184. Ecology, 90(9), pp.2648-2648.
35	Isler, K., Kirk, E.C., Miller, J.M., Albrecht, G.A., Gelvin, B.R. and Martin, R.D., 2008. Endocranial volumes of primate species: scaling analyses using a comprehensive and reliable data set. Journal of Human Evolution, 55(6), pp.967-978.
36	Gonzales, L.A., Benefit, B.R., McCrossin, M.L. and Spoor, F., 2015. Cerebral complexity preceded enlarged brain size and reduced olfactory bulbs in Old World monkeys. Nature communications, 6(1), p.7580.
37	Gingerich, P.D. and Gunnell, G.F., 2005. Brain of Plesiadapis cookei (Mammalia, Proprimates): surface morphology and encephalization compared to those of Primates and Dermoptera.
38	Halenar‐Price, L. and Tallman, M., 2019. Investigating the effect of endocranial volume on cranial shape in platyrrhines and the relevance of this relationship to interpretations of the fossil record. American Journal of Physical Anthropology, 169(1), pp.12-30.
39	Perry, J.M., Cooke, S.B., Connour, J.A.R., Burgess, M.L. and Ruff, C.B., 2018. Articular scaling and body mass estimation in platyrrhines and catarrhines: Modern variation and application to fossil anthropoids. Journal of Human Evolution, 115, pp.20-35.
40	All strespirrhine hand and foot measurements collected by Pierre Lemelin for his 1996 PhD dissertation (citation below) were provided by personal communication, with permission to use in publication. However, we have been asked explicitly not to share this data; permission and data can be obtained by contacting Pierre Lemelin directly.
	Lemelin, Pierre. The evolution of manual prehensility in primates: a comparative study of prosimians and didelphid marsupials. State University of New York at Stony Brook, 1996.
	All tool use data from: Bentley-Condit, V., 2010. Animal tool use: current definitions and an updated comprehensive catalog. Behaviour, 147(2), pp.185-32A.
	All binocularity data from: Ross, C.F., 1995. Allometric and functional influences on primate orbit orientation and the origins of the Anthropoidea. Journal of Human Evolution, 29(3), pp.201-227.
	All workspace data from: Feix, T., Kivell, T.L., Pouydebat, E. and Dollar, A.M., 2015. Estimating thumb–index finger precision grip and manipulation potential in extant and fossil primates. Journal of the Royal Society Interface, 12(106), p.20150176.
