# Supplementary material for: Human dexterity and brains evolved hand in hand
Source: Commun Biol. 2025 Aug 26;8:1257. doi: 10.1038/s42003-025-08686-5 (PMC12381199; doi:10.1038/s42003-025-08686-5)
Supplement: Supplementary file 4 — Supplementary Data 2 [file 42003_2025_8686_MOESM4_ESM.txt]

(((Adapis_parisiensis:22.85691902	Notharctus_tenebrosus:14.31578874):0.5683215004	((((Arctocebus_calabarensis:12.7074482	Perodicticus_potto:12.7074482):16.96515957	(Loris_tardigradus:13.99788875	Nycticebus_coucang:13.99788876):15.67471901):12.60746018	(Euoticus_elegantulus:34.84954693	(Galagoides_demidoff:10.61953811	((Galago_senegalensis:0.6408012002	Galago_moholi:0.6408012001):9.701842598	(Sciurocheirus_alleni:6.029982495	(Otolemur_crassicaudatus:0.201262844	Otolemur_garnettii:0.201262844):5.828719651):4.312661303):0.276894309):24.23000882):7.430521024):13.42575911	(Daubentonia_madagascariensis:39.25819654	((Varecia_variegata:14.50968065	((Hapalemur_griseus:5.283425991	Lemur_catta:5.28342599):3.216951793	(Eulemur_macaco:3.592751165	(Eulemur_fulvus:3.088102528	Eulemur_mongoz:3.088102528):0.5046486375):4.907626618):6.00930287):8.947591493	((Lepilemur_leucopus:17.76377195	(Microcebus_murinus:14.88711752	(Cheirogaleus_major:3.025981822	Cheirogaleus_medius:3.025981822):11.8611357):2.876654427):3.898265828	(Archaeolemur_edwardsi:13.28077472	(Indri_indri:12.80221017	(Avahi_laniger:10.02549921	(Propithecus_verreauxi:4.598983792	Propithecus_diadema:4.598983791):5.426515419):2.776710957):0.4795645533):8.380263056):1.795234369):15.80092439):16.44763052):7.423639651):1.630682913	((Carlito_syrichta:30.90123282	Cephalopachus_bancanus:30.90123282):30.60810946	(((Paralouatta_varonai:21.12192277	(Pithecia_monachus:3.517293197	Pithecia_pithecia:3.517293197):18.2304594):1.134880294	((Alouatta_palliatus:3.087019255	(Alouatta_belzebul:2.293281765	Alouatta_seniculus:2.293281765):0.7937374912):18.02884495	((Callithrix_jacchus:20.47842721	(Aotus_azarae:3.149901586	Aotus_trivirgatus:3.149901585):17.32852563):0.2067970044	(Saimiri_sciureus:19.55810643	(Sapajus_apella:6.327563942	(Cebus_albifrons:0.8347247251	Cebus_olivaceus:0.834724725):5.492839217):13.23054249):1.127117782):0.4306399955):1.766768678):19.07080741	((Ekembo_heseloni:4.746711295	((Hylobates_lar:5.61216681	Symphalangus_syndactylus:5.61216681):13.84361416	(Pongo_pygmaeus:16.90065991	(Gorilla_gorilla:9.343746931	((Pan_paniscus:1.626369844
(((Adapis_parisiensis:16.91913801	Notharctus_tenebrosus:10.83059001):0.8469041207	((((Arctocebus_calabarensis:11.65436936	Perodicticus_potto:11.65436937):23.25947373	(Loris_tardigradus:17.95135732	Nycticebus_coucang:17.95135732):16.96248579):5.354944067	(Euoticus_elegantulus:37.04740563	(Galagoides_demidoff:10.12203471	((Galago_senegalensis:0.8977990572	Galago_moholi:0.8977990572):9.223389457	(Sciurocheirus_alleni:6.17332848	(Otolemur_crassicaudatus:0.4827654779	Otolemur_garnettii:0.4827654779):5.690563003):3.947860034):0.0008461919719):26.92537092):3.221381537):11.70991765	(Daubentonia_madagascariensis:41.31149947	((Varecia_variegata:10.55500761	((Hapalemur_griseus:6.250171671	Lemur_catta:6.250171671):1.354834245	(Eulemur_macaco:4.435882366	(Eulemur_fulvus:3.656065738	Eulemur_mongoz:3.656065738):0.7798166285):3.169123549):2.950001693):13.25750878	((Lepilemur_leucopus:19.96484147	(Microcebus_murinus:15.82677727	(Cheirogaleus_major:3.662869679	Cheirogaleus_medius:3.662869679):12.16390759):4.138064198):2.588068208	(Archaeolemur_edwardsi:13.6674414	(Indri_indri:13.07922941	(Avahi_laniger:7.831452745	(Propithecus_verreauxi:4.307975641	Propithecus_diadema:4.307975642):3.523477104):5.247776667):0.5892119801):8.884468283):1.259606714):17.49898309):10.66720534):6.089349014):7.194901141	((Carlito_syrichta:33.34457849	Cephalopachus_bancanus:33.34457849):28.17850873	(((Paralouatta_varonai:16.45625561	(Pithecia_monachus:2.125556152	Pithecia_pithecia:2.125556152):15.36184697):5.115281992	((Alouatta_palliatus:3.452073703	(Alouatta_belzebul:2.864998918	Alouatta_seniculus:2.864998919):0.5870747845):17.62762679	((Callithrix_jacchus:20.10886585	(Aotus_azarae:3.858484879	Aotus_trivirgatus:3.858484879):16.25038097):0.1617355978	(Saimiri_sciureus:19.53194486	(Sapajus_apella:9.830047701	(Cebus_albifrons:2.084011836	Cebus_olivaceus:2.084011836):7.746035866):9.701897158):0.7386565896):0.8090990486):1.52298462):18.32589545	((Ekembo_heseloni:6.322058763	((Hylobates_lar:4.145271526	Symphalangus_syndactylus:4.145271526):19.34752853	(Pongo_pygmaeus:17.87134045	(Gorilla_gorilla:11.5216421	((Pan_paniscus:2.509308992
(((Adapis_parisiensis:18.2730909	Notharctus_tenebrosus:10.86212463):0.2728865341	((((Arctocebus_calabarensis:9.116333657	Perodicticus_potto:9.116333659):26.71676723	(Loris_tardigradus:19.01128541	Nycticebus_coucang:19.01128541):16.82181547):6.623494818	(Euoticus_elegantulus:37.06852062	(Galagoides_demidoff:10.98736214	((Galago_senegalensis:0.5006948619	Galago_moholi:0.5006948619):10.31670393	(Sciurocheirus_alleni:5.831017724	(Otolemur_crassicaudatus:0.3779924004	Otolemur_garnettii:0.3779924004):5.453025323):4.986381067):0.1699633451):26.08115848):5.388075088):11.89209407	(Daubentonia_madagascariensis:39.65277535	((Varecia_variegata:11.97962028	((Hapalemur_griseus:7.029751364	Lemur_catta:7.029751364):2.278322	(Eulemur_macaco:3.126226441	(Eulemur_fulvus:2.477881252	Eulemur_mongoz:2.477881252):0.648345189):6.181846923):2.67154692):10.89610258	((Lepilemur_leucopus:18.10027413	(Microcebus_murinus:15.18267837	(Cheirogaleus_major:3.117811941	Cheirogaleus_medius:3.117811941):12.06486642):2.917595766):1.618570091	(Archaeolemur_edwardsi:15.52032553	(Indri_indri:13.20073982	(Avahi_laniger:8.477133613	(Propithecus_verreauxi:5.445079303	Propithecus_diadema:5.445079302):3.03205431):4.723606203):2.320585714):4.197518692):3.156878647):16.77705248):14.69591442):4.297207365):5.386280336	((Carlito_syrichta:29.65444109	Cephalopachus_bancanus:29.65444109):31.27031135	(((Paralouatta_varonai:19.64887234	(Pithecia_monachus:1.458585163	Pithecia_pithecia:1.458585163):18.59744637):4.588104457	((Alouatta_palliatus:3.618949776	(Alouatta_belzebul:2.435593607	Alouatta_seniculus:2.435593607):1.183356169):18.97212687	((Callithrix_jacchus:20.61824015	(Aotus_azarae:2.458695753	Aotus_trivirgatus:2.458695753):18.1595444):1.276987835	(Saimiri_sciureus:20.44990508	(Sapajus_apella:10.19756032	(Cebus_albifrons:2.301415759	Cebus_olivaceus:2.301415759):7.896144564):10.25234476):1.445322904):0.6958486595):2.053059343):16.74893458	((Ekembo_heseloni:9.400031	((Hylobates_lar:5.519368229	Symphalangus_syndactylus:5.519368229):14.81456751	(Pongo_pygmaeus:18.62208604	(Gorilla_gorilla:8.826980091	((Pan_paniscus:1.147513522
(((Adapis_parisiensis:22.72220494	Notharctus_tenebrosus:10.27873888):0.3540178151	((((Arctocebus_calabarensis:14.63166418	Perodicticus_potto:14.63166418):19.14860734	(Loris_tardigradus:20.87235106	Nycticebus_coucang:20.87235105):12.90792047):5.655803087	(Euoticus_elegantulus:9.206014697	(Galagoides_demidoff:9.126495129	((Galago_senegalensis:1.075683851	Galago_moholi:1.075683851):7.756740681	(Sciurocheirus_alleni:5.155261361	(Otolemur_crassicaudatus:0.3603746938	Otolemur_garnettii:0.3603746938):4.794886667):3.677163169):0.2940705981):0.0795195679):30.23005992):10.1348591	(Daubentonia_madagascariensis:42.39913245	((Varecia_variegata:15.56741489	((Hapalemur_griseus:8.421515147	Lemur_catta:8.421515147):4.185407873	(Eulemur_macaco:2.880698968	(Eulemur_fulvus:2.408000125	Eulemur_mongoz:2.408000125):0.4726988426):9.726224052):2.96049187):8.045433285	((Lepilemur_leucopus:18.03803493	(Microcebus_murinus:13.71378196	(Cheirogaleus_major:2.874920117	Cheirogaleus_medius:2.874920117):10.83886184):4.324252975):1.019258517	(Archaeolemur_edwardsi:16.3503842	(Indri_indri:12.90566141	(Avahi_laniger:9.151253278	(Propithecus_verreauxi:5.02101649	Propithecus_diadema:5.02101649):4.130236789):3.754408128):3.445722788):2.705909257):4.555554723):18.78628427):7.171801267):11.32142634):3.565155958	((Carlito_syrichta:32.50770632	Cephalopachus_bancanus:32.50770632):28.54035367	(((Paralouatta_varonai:19.37030434	(Pithecia_monachus:1.80242909	Pithecia_pithecia:1.80242909):18.80095813):1.873496736	((Alouatta_palliatus:4.231829351	(Alouatta_belzebul:2.872249553	Alouatta_seniculus:2.872249553):1.359579797):16.66238824	((Callithrix_jacchus:18.76204096	(Aotus_azarae:2.390445506	Aotus_trivirgatus:2.390445507):16.37159545):1.062489057	(Saimiri_sciureus:19.26288583	(Sapajus_apella:5.523207754	(Cebus_albifrons:0.7647843079	Cebus_olivaceus:0.7647843079):4.758423445):13.73967808):0.5616441839):1.06968757):1.582666373):19.4685428	((Ekembo_heseloni:10.36658467	((Hylobates_lar:5.937190628	Symphalangus_syndactylus:5.937190628):12.09237343	(Pongo_pygmaeus:15.80214462	(Gorilla_gorilla:10.35157037	((Pan_paniscus:0.8828154924
(((Adapis_parisiensis:19.36838819	Notharctus_tenebrosus:13.22538379):0.712477093	((((Arctocebus_calabarensis:9.189953277	Perodicticus_potto:9.189953277):15.09359129	(Loris_tardigradus:16.17351417	Nycticebus_coucang:16.17351416):8.110030405):14.28284346	(Euoticus_elegantulus:35.36363844	(Galagoides_demidoff:9.928087409	((Galago_senegalensis:0.8684314603	Galago_moholi:0.8684314604):8.801687217	(Sciurocheirus_alleni:5.257521982	(Otolemur_crassicaudatus:0.1856779714	Otolemur_garnettii:0.1856779714):5.071844011):4.412596695):0.2579687311):25.43555103):3.202749593):12.18331378	(Daubentonia_madagascariensis:40.62317066	((Varecia_variegata:13.43963038	((Hapalemur_griseus:7.989853269	Lemur_catta:7.989853269):2.961375395	(Eulemur_macaco:3.001854306	(Eulemur_fulvus:2.482403711	Eulemur_mongoz:2.482403712):0.5194505943):7.949374357):2.488401712):10.38563448	((Lepilemur_leucopus:19.58002077	(Microcebus_murinus:14.07799767	(Cheirogaleus_major:1.458808732	Cheirogaleus_medius:1.458808732):12.61918894):5.502023103):3.046176607	(Archaeolemur_edwardsi:14.65816025	(Indri_indri:12.00137443	(Avahi_laniger:9.520398475	(Propithecus_verreauxi:4.076300461	Propithecus_diadema:4.076300461):5.444098014):2.480975959):2.657785822):7.967037123):1.19906748):16.7979058):10.12653115):9.429790621):3.890562685	((Carlito_syrichta:33.86378355	Cephalopachus_bancanus:33.86378355):27.22899694	(((Paralouatta_varonai:18.16395318	(Pithecia_monachus:1.7689671	Pithecia_pithecia:1.7689671):18.70084261):3.332181817	((Alouatta_palliatus:4.012868707	(Alouatta_belzebul:2.796699389	Alouatta_seniculus:2.796699389):1.216169319):18.06715128	((Callithrix_jacchus:20.91312151	(Aotus_azarae:2.778252222	Aotus_trivirgatus:2.778252222):18.13486929):0.2915141766	(Saimiri_sciureus:19.54366522	(Sapajus_apella:6.898223998	(Cebus_albifrons:1.310763877	Cebus_olivaceus:1.310763877):5.587460121):12.64544123):1.660970468):0.8753842953):1.721971543):18.17790581	((Ekembo_heseloni:11.16821328	((Hylobates_lar:5.031264308	Symphalangus_syndactylus:5.031264308):17.78680089	(Pongo_pygmaeus:21.05948646	(Gorilla_gorilla:9.409722136	((Pan_paniscus:1.310036945
(((Adapis_parisiensis:18.83610358	Notharctus_tenebrosus:10.79687707):0.556125853	((((Arctocebus_calabarensis:13.56096177	Perodicticus_potto:13.56096177):21.99386079	(Loris_tardigradus:15.36461432	Nycticebus_coucang:15.36461432):20.19020824):2.24421432	(Euoticus_elegantulus:9.387879314	(Galagoides_demidoff:9.316423635	((Galago_senegalensis:0.8352596947	Galago_moholi:0.8352596947):8.37055674	(Sciurocheirus_alleni:4.372637656	(Otolemur_crassicaudatus:0.2617508981	Otolemur_garnettii:0.2617508981):4.110886758):4.83317878):0.1106071997):0.07145567845):28.41115757):17.6168604	(Daubentonia_madagascariensis:42.25898333	((Varecia_variegata:14.26527941	((Hapalemur_griseus:7.876846187	Lemur_catta:7.876846188):2.010851094	(Eulemur_macaco:3.530662017	(Eulemur_fulvus:3.155146567	Eulemur_mongoz:3.155146567):0.3755154511):6.357035264):4.377582126):9.677188134	((Lepilemur_leucopus:19.86017264	(Microcebus_murinus:14.41989326	(Cheirogaleus_major:2.981869199	Cheirogaleus_medius:2.981869199):11.43802406):5.44027938):2.268885998	(Archaeolemur_edwardsi:15.66670435	(Indri_indri:15.48730094	(Avahi_laniger:12.64779941	(Propithecus_verreauxi:4.862248778	Propithecus_diadema:4.862248778):7.785550628):2.839501536):0.1804034158):6.461354279):1.813408905):18.31651578):13.15691396):4.166317861):4.520648422	((Carlito_syrichta:32.22541301	Cephalopachus_bancanus:32.22541301):28.42717108	(((Paralouatta_varonai:16.9609041	(Pithecia_monachus:1.737113944	Pithecia_pithecia:1.737113944):17.04959713):3.448228825	((Alouatta_palliatus:4.261729063	(Alouatta_belzebul:2.354692061	Alouatta_seniculus:2.354692061):1.907037003):17.49606381	((Callithrix_jacchus:19.49816811	(Aotus_azarae:2.278900777	Aotus_trivirgatus:2.278900777):17.21926734):1.052380399	(Saimiri_sciureus:19.7403297	(Sapajus_apella:5.648531931	(Cebus_albifrons:0.3890404741	Cebus_olivaceus:0.3890404741):5.259491457):14.09179777):0.8102188081):1.207244364):0.4771470257):19.36904081	((Ekembo_heseloni:9.650251254	((Hylobates_lar:4.976550846	Symphalangus_syndactylus:4.976550845):15.08467892	(Pongo_pygmaeus:16.85733133	(Gorilla_gorilla:9.144486651	((Pan_paniscus:1.489750998
(((Adapis_parisiensis:19.947058	Notharctus_tenebrosus:8.799894347):0.2313295937	((((Arctocebus_calabarensis:7.66438759	Perodicticus_potto:7.664387591):13.40159566	(Loris_tardigradus:18.43378239	Nycticebus_coucang:18.43378239):2.63220086):20.37675701	(Euoticus_elegantulus:35.15924984	(Galagoides_demidoff:10.4399998	((Galago_senegalensis:0.7544005395	Galago_moholi:0.7544005396):9.475660843	(Sciurocheirus_alleni:7.706746314	(Otolemur_crassicaudatus:0.7275189336	Otolemur_garnettii:0.7275189336):6.97922738):2.523315068):0.2099384227):24.71925003):6.283490421):9.831550053	(Daubentonia_madagascariensis:37.71998033	((Varecia_variegata:11.75552142	((Hapalemur_griseus:5.585754799	Lemur_catta:5.585754799):2.925298492	(Eulemur_macaco:4.284452585	(Eulemur_fulvus:3.306721639	Eulemur_mongoz:3.306721638):0.977730947):4.226600705):3.244468131):9.714290275	((Lepilemur_leucopus:17.21978163	(Microcebus_murinus:11.52535307	(Cheirogaleus_major:2.548265858	Cheirogaleus_medius:2.548265858):8.977087209):5.694428564):2.358632967	(Archaeolemur_edwardsi:16.15428973	(Indri_indri:14.48260258	(Avahi_laniger:9.377993504	(Propithecus_verreauxi:4.737127838	Propithecus_diadema:4.737127838):4.640865666):5.104609076):1.672687154):3.423124864):1.891397098):16.25016863):13.55430998):7.907540078):5.381279929	((Carlito_syrichta:32.13211298	Cephalopachus_bancanus:32.13211298):28.79060947	(((Paralouatta_varonai:16.93861372	(Pithecia_monachus:3.116266293	Pithecia_pithecia:3.116266293):14.37405913):5.976604265	((Alouatta_palliatus:4.495772845	(Alouatta_belzebul:2.658095408	Alouatta_seniculus:2.658095408):1.837677437):17.18893696	((Callithrix_jacchus:18.84698571	(Aotus_azarae:2.739705126	Aotus_trivirgatus:2.739705126):16.10728059):1.906713057	(Saimiri_sciureus:20.29963737	(Sapajus_apella:9.377787562	(Cebus_albifrons:1.01584708	Cebus_olivaceus:1.01584708):8.361940481):10.92184981):0.4540613998):0.9310110384):1.782219881):17.31615845	((Ekembo_heseloni:10.02037276	((Hylobates_lar:6.680240921	Symphalangus_syndactylus:6.680240921):15.59211646	(Pongo_pygmaeus:14.8288384	(Gorilla_gorilla:9.333534676	((Pan_paniscus:1.206739801
(((Adapis_parisiensis:19.31449686	Notharctus_tenebrosus:8.466328284):1.293794668	((((Arctocebus_calabarensis:12.51876165	Perodicticus_potto:12.51876165):18.31602299	(Loris_tardigradus:15.48304668	Nycticebus_coucang:15.48304668):15.35173795):8.657850067	(Euoticus_elegantulus:34.90599011	(Galagoides_demidoff:13.73333128	((Galago_senegalensis:1.235460638	Galago_moholi:1.235460638):12.41810557	(Sciurocheirus_alleni:8.417016063	(Otolemur_crassicaudatus:0.2399677652	Otolemur_garnettii:0.2399677652):8.177048298):5.236550148):0.07976506722):21.17265883):4.586644595):11.34708322	(Daubentonia_madagascariensis:43.7239842	((Varecia_variegata:14.68937633	((Hapalemur_griseus:6.758102352	Lemur_catta:6.758102352):6.26126432	(Eulemur_macaco:4.564849016	(Eulemur_fulvus:3.193885515	Eulemur_mongoz:3.193885515):1.370963501):8.454517656):1.67000966):8.257151708	((Lepilemur_leucopus:18.51360603	(Microcebus_murinus:15.41193852	(Cheirogaleus_major:3.457733249	Cheirogaleus_medius:3.457733249):11.95420527):3.101667515):3.133281906	(Archaeolemur_edwardsi:12.40312026	(Indri_indri:11.32060672	(Avahi_laniger:7.630627205	(Propithecus_verreauxi:4.32421752	Propithecus_diadema:4.32421752):3.306409686):3.689979513):1.083513545):9.242767673):1.299640103):20.77745616):7.11573373):8.48302443):5.816311765	((Carlito_syrichta:29.38286081	Cephalopachus_bancanus:29.38286081):31.69337821	(((Paralouatta_varonai:16.59370773	(Pithecia_monachus:3.35175121	Pithecia_pithecia:3.351751209):14.43668878):4.025921349	((Alouatta_palliatus:3.80028994	(Alouatta_belzebul:3.36890058	Alouatta_seniculus:3.36890058):0.4313893602):16.91235093	((Callithrix_jacchus:18.81474304	(Aotus_azarae:3.326949058	Aotus_trivirgatus:3.326949058):15.48779398):1.17505161	(Saimiri_sciureus:19.26187562	(Sapajus_apella:4.810135041	(Cebus_albifrons:0.4824807905	Cebus_olivaceus:0.4824807905):4.32765425):14.45174058):0.7279190297):0.7228462186):1.101720469):19.77167111	((Ekembo_heseloni:6.994953872	((Hylobates_lar:5.242955839	Symphalangus_syndactylus:5.242955839):17.15316161	(Pongo_pygmaeus:17.07435442	(Gorilla_gorilla:9.552966391	((Pan_paniscus:1.156106063
(((Adapis_parisiensis:19.39153146	Notharctus_tenebrosus:10.90062083):0.5412356375	((((Arctocebus_calabarensis:14.2650698	Perodicticus_potto:14.2650698):16.95057589	(Loris_tardigradus:12.61880144	Nycticebus_coucang:12.61880144):18.59684425):9.68184884	(Euoticus_elegantulus:37.82861948	(Galagoides_demidoff:8.00761864	((Galago_senegalensis:0.7932998289	Galago_moholi:0.7932998289):6.919946207	(Sciurocheirus_alleni:5.324417753	(Otolemur_crassicaudatus:0.1126940693	Otolemur_garnettii:0.1126940693):5.211723683):2.388828284):0.2943726045):29.82100084):3.068875044):13.5821455	(Daubentonia_madagascariensis:40.18801861	((Varecia_variegata:13.92558629	((Hapalemur_griseus:7.705177975	Lemur_catta:7.705177975):1.453964775	(Eulemur_macaco:3.758537945	(Eulemur_fulvus:3.63045792	Eulemur_mongoz:3.63045792):0.1280800245):5.400604806):4.766443539):9.239316289	((Lepilemur_leucopus:19.34452012	(Microcebus_murinus:15.44549798	(Cheirogaleus_major:2.751110892	Cheirogaleus_medius:2.751110892):12.69438709):3.899022134):2.520657728	(Archaeolemur_edwardsi:16.69315958	(Indri_indri:15.14248647	(Avahi_laniger:11.82579808	(Propithecus_verreauxi:6.144412548	Propithecus_diadema:6.144412548):5.681385536):3.316688382):1.551673117):5.171018263):1.299724734):17.02311603):14.29162142):5.095338199):4.090676579	((Carlito_syrichta:29.49297441	Cephalopachus_bancanus:29.49297442):30.9768518	(((Paralouatta_varonai:17.85242505	(Pithecia_monachus:2.072281486	Pithecia_pithecia:2.072281486):16.78236183):3.007532009	((Alouatta_palliatus:4.063965082	(Alouatta_belzebul:2.958032244	Alouatta_seniculus:2.958032244):1.105932839):17.37935044	((Callithrix_jacchus:17.65484717	(Aotus_azarae:2.309091588	Aotus_trivirgatus:2.309091588):15.34575559):3.388679591	(Saimiri_sciureus:19.75202148	(Sapajus_apella:10.81249302	(Cebus_albifrons:1.061323803	Cebus_olivaceus:1.061323803):9.751169221):8.939528457):1.291505284):0.3997887521):0.4188598089):18.78885929	((Ekembo_heseloni:7.706254207	((Hylobates_lar:5.445854322	Symphalangus_syndactylus:5.445854322):16.10022644	(Pongo_pygmaeus:16.49770354	(Gorilla_gorilla:11.48145093	((Pan_paniscus:2.947698623
(((Adapis_parisiensis:20.01220738	Notharctus_tenebrosus:8.722164373):0.1187181783	((((Arctocebus_calabarensis:14.26636912	Perodicticus_potto:14.26636911):17.4743709	(Loris_tardigradus:19.86989016	Nycticebus_coucang:19.86989016):11.87084986):7.29603289	(Euoticus_elegantulus:8.692329966	(Galagoides_demidoff:8.470805357	((Galago_senegalensis:0.3812611593	Galago_moholi:0.3812611593):7.984930067	(Sciurocheirus_alleni:5.500382622	(Otolemur_crassicaudatus:0.5428249516	Otolemur_garnettii:0.5428249516):4.957557671):2.865808604):0.1046141314):0.2215246075):30.34444294):12.48197686	(Daubentonia_madagascariensis:43.81309368	((Varecia_variegata:14.88609205	((Hapalemur_griseus:7.040304045	Lemur_catta:7.040304046):3.963460242	(Eulemur_macaco:4.273592559	(Eulemur_fulvus:3.878546731	Eulemur_mongoz:3.878546731):0.3950458277):6.730171728):3.882327765):4.010888066	((Lepilemur_leucopus:15.09372911	(Microcebus_murinus:10.64093333	(Cheirogaleus_major:1.746281878	Cheirogaleus_medius:1.746281878):8.894651454):4.452795774):1.517470381	(Archaeolemur_edwardsi:12.5851315	(Indri_indri:11.90613122	(Avahi_laniger:9.100664905	(Propithecus_verreauxi:5.364056261	Propithecus_diadema:5.364056262):3.736608644):2.80546631):0.6800002842):4.025067988):2.285780631):24.91611355):7.705656093):6.70066092):5.859913764	((Carlito_syrichta:32.482553	Cephalopachus_bancanus:32.482553):29.16072681	(((Paralouatta_varonai:19.60140571	(Pithecia_monachus:2.56322349	Pithecia_pithecia:2.56322349):17.20052563):4.200852074	((Alouatta_palliatus:3.705204829	(Alouatta_belzebul:2.719677621	Alouatta_seniculus:2.719677621):0.9855272074):18.84368202	((Callithrix_jacchus:20.6496201	(Aotus_azarae:2.051763107	Aotus_trivirgatus:2.051763108):18.59785699):0.864411861	(Saimiri_sciureus:20.95742243	(Sapajus_apella:5.544697157	(Cebus_albifrons:2.08247456	Cebus_olivaceus:2.08247456):3.462222597):15.41272527):0.5566095302):1.034854884):1.415714356):17.09056509	((Ekembo_heseloni:7.66828979	((Hylobates_lar:6.397250458	Symphalangus_syndactylus:6.397250457):15.32319755	(Pongo_pygmaeus:16.94758379	(Gorilla_gorilla:8.414355461	((Pan_paniscus:2.255480894
(((Adapis_parisiensis:17.3520728	Notharctus_tenebrosus:8.992914836):1.677061014	((((Arctocebus_calabarensis:13.70527212	Perodicticus_potto:13.70527213):20.2665816	(Loris_tardigradus:14.16618229	Nycticebus_coucang:14.1661823):19.80567143):4.998509854	(Euoticus_elegantulus:34.88175392	(Galagoides_demidoff:9.958300899	((Galago_senegalensis:0.9264197244	Galago_moholi:0.9264197244):8.564623825	(Sciurocheirus_alleni:5.70484214	(Otolemur_crassicaudatus:0.2854098382	Otolemur_garnettii:0.2854098382):5.419432302):3.78620141):0.4672573492):24.92345302):4.088609665):12.06001011	(Daubentonia_madagascariensis:43.15586527	((Varecia_variegata:16.47309381	((Hapalemur_griseus:5.767991802	Lemur_catta:5.767991801):5.595682397	(Eulemur_macaco:3.073107862	(Eulemur_fulvus:2.579348418	Eulemur_mongoz:2.579348418):0.4937594447):8.290566336):5.109419612):7.213893807	((Lepilemur_leucopus:19.235372	(Microcebus_murinus:15.1190396	(Cheirogaleus_major:1.576897128	Cheirogaleus_medius:1.576897128):13.54214247):4.1163324):1.393016854	(Archaeolemur_edwardsi:17.19899672	(Indri_indri:14.8759951	(Avahi_laniger:10.86436774	(Propithecus_verreauxi:4.591386819	Propithecus_diadema:4.591386819):6.272980916):4.011627368):2.324001621):3.428392128):3.058598764):19.46887766):7.874508422):7.852171558):5.791307003	((Carlito_syrichta:29.1396985	Cephalopachus_bancanus:29.1396985):31.9375409	(((Paralouatta_varonai:19.17657057	(Pithecia_monachus:2.402106093	Pithecia_pithecia:2.402106093):17.16639095):3.511225964	((Alouatta_palliatus:3.199456113	(Alouatta_belzebul:2.500446332	Alouatta_seniculus:2.500446332):0.6990097816):19.10316711	((Callithrix_jacchus:20.81262933	(Aotus_azarae:2.631721093	Aotus_trivirgatus:2.631721092):18.18090824):0.7147311855	(Saimiri_sciureus:19.63530202	(Sapajus_apella:6.41495398	(Cebus_albifrons:0.5845268179	Cebus_olivaceus:0.5845268179):5.830427163):13.22034804):1.892058503):0.7752626999):0.7770997854):18.78198578	((Ekembo_heseloni:9.903257473	((Hylobates_lar:4.600502613	Symphalangus_syndactylus:4.600502613):16.3101762	(Pongo_pygmaeus:15.80621017	(Gorilla_gorilla:10.26799881	((Pan_paniscus:0.9354054715
(((Adapis_parisiensis:17.38094991	Notharctus_tenebrosus:7.877223492):1.727048356	((((Arctocebus_calabarensis:13.04549356	Perodicticus_potto:13.04549356):15.80134813	(Loris_tardigradus:15.07651559	Nycticebus_coucang:15.07651559):13.7703261):10.14546074	(Euoticus_elegantulus:9.839888465	(Galagoides_demidoff:9.208699072	((Galago_senegalensis:0.679602516	Galago_moholi:0.679602516):8.235567819	(Sciurocheirus_alleni:3.846336889	(Otolemur_crassicaudatus:0.2226354934	Otolemur_garnettii:0.2226354934):3.623701397):5.068833446):0.2935287362):0.6311893926):29.15241397):12.02733984	(Daubentonia_madagascariensis:38.55022348	((Varecia_variegata:14.53223479	((Hapalemur_griseus:8.043704818	Lemur_catta:8.043704817):2.475898337	(Eulemur_macaco:4.238051205	(Eulemur_fulvus:2.696345161	Eulemur_mongoz:2.696345162):1.541706043):6.28155195):4.012631632):4.831423339	((Lepilemur_leucopus:16.84296807	(Microcebus_murinus:12.02112538	(Cheirogaleus_major:1.6743287	Cheirogaleus_medius:1.6743287):10.34679668):4.821842692):0.8955052966	(Archaeolemur_edwardsi:14.30990245	(Indri_indri:11.82111361	(Avahi_laniger:9.380462112	(Propithecus_verreauxi:4.296199713	Propithecus_diadema:4.296199714):5.084262399):2.4406515):2.489788835):3.42757092):1.625184758):19.18656534):12.4694188):7.811102985):5.435114563	((Carlito_syrichta:29.80891663	Cephalopachus_bancanus:29.80891663):30.82120881	(((Paralouatta_varonai:19.63944429	(Pithecia_monachus:1.392099998	Pithecia_pithecia:1.392099998):18.86204671):2.61047093	((Alouatta_palliatus:3.460363976	(Alouatta_belzebul:2.903172312	Alouatta_seniculus:2.903172312):0.5571916642):17.33289163	((Callithrix_jacchus:19.64997427	(Aotus_azarae:3.448813157	Aotus_trivirgatus:3.448813158):16.20116111):0.6403377876	(Saimiri_sciureus:19.53053579	(Sapajus_apella:4.204087737	(Cebus_albifrons:0.6518558055	Cebus_olivaceus:0.6518558055):3.552231932):15.32644805):0.7597762618):0.5029435521):2.071362032):19.26629021	((Ekembo_heseloni:11.95862252	((Hylobates_lar:6.570773906	Symphalangus_syndactylus:6.570773906):13.42639803	(Pongo_pygmaeus:16.79618115	(Gorilla_gorilla:8.92759442	((Pan_paniscus:1.107295556
(((Adapis_parisiensis:19.54451421	Notharctus_tenebrosus:9.378040856):0.9924691723	((((Arctocebus_calabarensis:16.52901621	Perodicticus_potto:16.52901621):6.69317518	(Loris_tardigradus:16.56414638	Nycticebus_coucang:16.56414638):6.658045009):17.5467051	(Euoticus_elegantulus:35.93896692	(Galagoides_demidoff:9.597508541	((Galago_senegalensis:0.6372981092	Galago_moholi:0.6372981091):8.955323745	(Sciurocheirus_alleni:6.046200454	(Otolemur_crassicaudatus:0.2964069106	Otolemur_garnettii:0.2964069106):5.749793544):3.546421399):0.004886687595):26.34145837):4.829929577):12.81377884	(Daubentonia_madagascariensis:39.35140142	((Varecia_variegata:14.76854391	((Hapalemur_griseus:6.972558246	Lemur_catta:6.972558246):3.384209632	(Eulemur_macaco:3.525552446	(Eulemur_fulvus:3.132802748	Eulemur_mongoz:3.132802748):0.3927496973):6.831215433):4.411776029):5.709163866	((Lepilemur_leucopus:15.55293406	(Microcebus_murinus:11.00513116	(Cheirogaleus_major:1.781616195	Cheirogaleus_medius:1.781616195):9.223514964):4.547802902):3.973003253	(Archaeolemur_edwardsi:13.59522417	(Indri_indri:12.07687075	(Avahi_laniger:8.53239997	(Propithecus_verreauxi:2.853264086	Propithecus_diadema:2.853264086):5.679135885):3.544470779):1.519353425):5.929713141):0.9517704567):18.87369365):14.23127392):6.930919394):4.361515364	((Carlito_syrichta:32.4121161	Cephalopachus_bancanus:32.41211609):29.32687081	(((Paralouatta_varonai:19.62268167	(Pithecia_monachus:3.309243821	Pithecia_pithecia:3.309243822):16.84823416):2.348411962	((Alouatta_palliatus:3.65030822	(Alouatta_belzebul:2.779858463	Alouatta_seniculus:2.779858463):0.8704497558):18.22237182	((Callithrix_jacchus:18.37707874	(Aotus_azarae:2.868201143	Aotus_trivirgatus:2.868201144):15.50887759):2.283433995	(Saimiri_sciureus:19.7631078	(Sapajus_apella:4.232615856	(Cebus_albifrons:0.2952711431	Cebus_olivaceus:0.2952711431):3.937344713):15.53049195):0.8974049317):1.212167308):0.6332099054):19.73516112	((Ekembo_heseloni:7.644542656	((Hylobates_lar:4.873391699	Symphalangus_syndactylus:4.873391699):16.19562072	(Pongo_pygmaeus:17.22719706	(Gorilla_gorilla:11.29812753	((Pan_paniscus:1.989049816
(((Adapis_parisiensis:21.42360945	Notharctus_tenebrosus:12.87661492):0.449101219	((((Arctocebus_calabarensis:18.08554027	Perodicticus_potto:18.08554027):15.82993415	(Loris_tardigradus:16.47694317	Nycticebus_coucang:16.47694317):17.43853126):11.18784537	(Euoticus_elegantulus:35.0107518	(Galagoides_demidoff:9.599026446	((Galago_senegalensis:0.9984627879	Galago_moholi:0.9984627879):8.541242077	(Sciurocheirus_alleni:5.215656525	(Otolemur_crassicaudatus:0.2324327168	Otolemur_garnettii:0.2324327168):4.983223808):4.32404834):0.05932158029):25.41172536):10.092568):9.090212737	(Daubentonia_madagascariensis:42.04482439	((Varecia_variegata:16.1271509	((Hapalemur_griseus:8.199479627	Lemur_catta:8.199479626):3.451992601	(Eulemur_macaco:4.079306852	(Eulemur_fulvus:3.516650939	Eulemur_mongoz:3.516650939):0.5626559126):7.572165375):4.475678678):9.688556514	((Lepilemur_leucopus:21.30729599	(Microcebus_murinus:16.23298628	(Cheirogaleus_major:5.259746822	Cheirogaleus_medius:5.259746822):10.97323946):5.074309711):2.585660597	(Archaeolemur_edwardsi:18.29273689	(Indri_indri:16.43997005	(Avahi_laniger:11.01196799	(Propithecus_verreauxi:4.863968547	Propithecus_diadema:4.863968547):6.147999448):5.428002058):1.85376683):5.599219708):1.922750827):16.22911697):12.14870815):5.886483):4.82507959	((Carlito_syrichta:36.30357742	Cephalopachus_bancanus:36.30357741):24.76032292	(((Paralouatta_varonai:18.86446688	(Pithecia_monachus:1.724177193	Pithecia_pithecia:1.724177193):17.46949227):2.518736813	((Alouatta_palliatus:3.0512177	(Alouatta_belzebul:2.605846856	Alouatta_seniculus:2.605846856):0.4453708451):18.26538136	((Callithrix_jacchus:19.55948674	(Aotus_azarae:2.773121933	Aotus_trivirgatus:2.773121932):16.78636481):0.4820390754	(Saimiri_sciureus:19.30399841	(Sapajus_apella:7.653569489	(Cebus_albifrons:0.4009083215	Cebus_olivaceus:0.4009083215):7.252661168):11.65042892):0.7375274089):1.275073239):0.3958072207):20.05020814	((Ekembo_heseloni:7.650831143	((Hylobates_lar:5.548283028	Symphalangus_syndactylus:5.548283028):16.20002117	(Pongo_pygmaeus:15.78337703	(Gorilla_gorilla:9.120787085	((Pan_paniscus:2.055216772
(((Adapis_parisiensis:19.59870065	Notharctus_tenebrosus:9.208374265):1.321907005	((((Arctocebus_calabarensis:14.19076799	Perodicticus_potto:14.19076799):8.244963528	(Loris_tardigradus:16.15139955	Nycticebus_coucang:16.15139955):6.284331974):18.78209305	(Euoticus_elegantulus:35.12058037	(Galagoides_demidoff:10.33909703	((Galago_senegalensis:0.5453891029	Galago_moholi:0.5453891029):9.712412608	(Sciurocheirus_alleni:5.684405374	(Otolemur_crassicaudatus:0.2507180376	Otolemur_garnettii:0.2507180376):5.433687337):4.573396336):0.08129531647):24.78148334):6.097244201):8.879015216	(Daubentonia_madagascariensis:43.43934367	((Varecia_variegata:13.75839775	((Hapalemur_griseus:6.844515194	Lemur_catta:6.844515194):3.560613132	(Eulemur_macaco:3.576153932	(Eulemur_fulvus:3.147971675	Eulemur_mongoz:3.147971676):0.4281822558):6.828974395):3.35326942):6.416438081	((Lepilemur_leucopus:17.1956311	(Microcebus_murinus:13.82708243	(Cheirogaleus_major:3.127033306	Cheirogaleus_medius:3.127033306):10.70004912):3.368548675):1.280851603	(Archaeolemur_edwardsi:12.30267943	(Indri_indri:11.40434599	(Avahi_laniger:7.710371716	(Propithecus_verreauxi:5.130682991	Propithecus_diadema:5.130682992):2.579688724):3.693974269):0.8993334406):6.172803277):1.698353125):23.26450785):6.657496106):9.699806056):4.803125442	((Carlito_syrichta:29.27506055	Cephalopachus_bancanus:29.27506054):31.72044811	(((Paralouatta_varonai:15.16735895	(Pithecia_monachus:3.971505663	Pithecia_pithecia:3.971505663):12.37273671):7.875010646	((Alouatta_palliatus:4.222382333	(Alouatta_belzebul:3.130534305	Alouatta_seniculus:3.130534305):1.091848028):19.06007177	((Callithrix_jacchus:20.18130034	(Aotus_azarae:2.209949213	Aotus_trivirgatus:2.209949213):17.97135113):1.076538062	(Saimiri_sciureus:20.15927548	(Sapajus_apella:5.380255357	(Cebus_albifrons:1.558121352	Cebus_olivaceus:1.558121352):3.822134005):14.77902012):1.098562927):2.024615697):0.9367989215):17.37094799	((Ekembo_heseloni:7.598173993	((Hylobates_lar:6.176415112	Symphalangus_syndactylus:6.176415112):15.58914228	(Pongo_pygmaeus:17.57227667	(Gorilla_gorilla:11.24756115	((Pan_paniscus:1.370133084
(((Adapis_parisiensis:19.19461431	Notharctus_tenebrosus:11.26728262):0.1747394638	((((Arctocebus_calabarensis:8.586876143	Perodicticus_potto:8.586876143):21.05530671	(Loris_tardigradus:18.15985909	Nycticebus_coucang:18.15985909):11.48232376):13.46332497	(Euoticus_elegantulus:38.19654383	(Galagoides_demidoff:9.399321737	((Galago_senegalensis:0.7415003628	Galago_moholi:0.7415003627):8.505277593	(Sciurocheirus_alleni:5.42211209	(Otolemur_crassicaudatus:0.7966242739	Otolemur_garnettii:0.7966242739):4.625487816):3.824665865):0.1525437809):28.7972221):4.90896399):10.54825147	(Daubentonia_madagascariensis:39.09305654	((Varecia_variegata:9.786059349	((Hapalemur_griseus:6.138543077	Lemur_catta:6.138543077):2.131274321	(Eulemur_macaco:3.798043141	(Eulemur_fulvus:2.867043355	Eulemur_mongoz:2.867043354):0.9309997872):4.471774257):1.516241951):10.83353223	((Lepilemur_leucopus:18.50057934	(Microcebus_murinus:12.48320876	(Cheirogaleus_major:2.580708022	Cheirogaleus_medius:2.580708022):9.902500733):6.017370588):1.585707987	(Archaeolemur_edwardsi:15.26458642	(Indri_indri:11.45216472	(Avahi_laniger:10.08059053	(Propithecus_verreauxi:3.617501688	Propithecus_diadema:3.617501689):6.463088836):1.371574198):3.813421694):4.820700913):0.5333042509):18.47346495):14.56070276):5.870441077):3.512682737	((Carlito_syrichta:28.73063626	Cephalopachus_bancanus:28.73063626):31.00543411	(((Paralouatta_varonai:16.45362988	(Pithecia_monachus:1.7083507	Pithecia_pithecia:1.7083507):15.55853595):5.909468299	((Alouatta_palliatus:3.126226759	(Alouatta_belzebul:2.432518853	Alouatta_seniculus:2.432518853):0.6937079055):18.78234825	((Callithrix_jacchus:19.8150635	(Aotus_azarae:3.028610669	Aotus_trivirgatus:3.028610669):16.78645282):1.028120951	(Saimiri_sciureus:19.85566959	(Sapajus_apella:3.957658596	(Cebus_albifrons:0.7551971544	Cebus_olivaceus:0.7551971544):3.202461442):15.898011):0.9875148479):1.065390569):1.267779931):17.23030829	((Ekembo_heseloni:6.260320649	((Hylobates_lar:5.574736496	Symphalangus_syndactylus:5.574736497):16.39205226	(Pongo_pygmaeus:17.33352628	(Gorilla_gorilla:9.881117928	((Pan_paniscus:0.7444188742
(((Adapis_parisiensis:18.396513	Notharctus_tenebrosus:5.76863952):2.114244798	((((Arctocebus_calabarensis:14.03901725	Perodicticus_potto:14.03901724):17.77412856	(Loris_tardigradus:17.67638723	Nycticebus_coucang:17.67638724):14.13675857):6.266592687	(Euoticus_elegantulus:11.84378511	(Galagoides_demidoff:10.55100582	((Galago_senegalensis:0.9083664664	Galago_moholi:0.9083664664):9.34323729	(Sciurocheirus_alleni:5.421209815	(Otolemur_crassicaudatus:0.398657741	Otolemur_garnettii:0.398657741):5.022552073):4.830393943):0.299402062):1.292779298):26.23595337):15.36824149	(Daubentonia_madagascariensis:39.81399478	((Varecia_variegata:11.43826456	((Hapalemur_griseus:5.556977169	Lemur_catta:5.556977169):2.60992389	(Eulemur_macaco:3.256714783	(Eulemur_fulvus:3.133989455	Eulemur_mongoz:3.133989455):0.1227253283):4.910186276):3.271363501):9.974069339	((Lepilemur_leucopus:19.11273129	(Microcebus_murinus:14.71901457	(Cheirogaleus_major:2.327575832	Cheirogaleus_medius:2.327575832):12.39143874):4.393716718):1.423420445	(Archaeolemur_edwardsi:14.99950615	(Indri_indri:13.23531778	(Avahi_laniger:8.589076128	(Propithecus_verreauxi:4.625521903	Propithecus_diadema:4.625521904):3.963554224):4.646241649):1.76518838):5.535645578):0.8761821648):18.40166088):13.6339852):4.261790608):6.360899796	((Carlito_syrichta:28.98597529	Cephalopachus_bancanus:28.98597529):31.77979594	(((Paralouatta_varonai:17.80882655	(Pithecia_monachus:1.92144615	Pithecia_pithecia:1.92144615):16.25299326):3.998233221	((Alouatta_palliatus:3.485968071	(Alouatta_belzebul:2.523524304	Alouatta_seniculus:2.523524304):0.962443767):18.0660525	((Callithrix_jacchus:19.44195839	(Aotus_azarae:2.26920983	Aotus_trivirgatus:2.269209831):17.17274856):1.164509004	(Saimiri_sciureus:19.97362261	(Sapajus_apella:10.127898	(Cebus_albifrons:0.6668287187	Cebus_olivaceus:0.6668287187):9.461069277):9.845724615):0.632844779):0.9455531862):0.6206520574):19.41907753	((Ekembo_heseloni:7.164651885	((Hylobates_lar:5.313722807	Symphalangus_syndactylus:5.313722807):15.28852917	(Pongo_pygmaeus:17.34900826	(Gorilla_gorilla:11.39025261	((Pan_paniscus:2.450507299
(((Adapis_parisiensis:19.37153471	Notharctus_tenebrosus:10.66029487):0.04617962549	((((Arctocebus_calabarensis:10.28852412	Perodicticus_potto:10.28852411):21.72914944	(Loris_tardigradus:18.86325535	Nycticebus_coucang:18.86325535):13.15441821):9.524832878	(Euoticus_elegantulus:35.64255714	(Galagoides_demidoff:9.19740914	((Galago_senegalensis:0.4813591951	Galago_moholi:0.4813591951):8.46570847	(Sciurocheirus_alleni:4.639474578	(Otolemur_crassicaudatus:0.3094172544	Otolemur_garnettii:0.3094172544):4.330057324):4.307593086):0.2503414767):26.445148):5.899949299):11.56233541	(Daubentonia_madagascariensis:38.14232526	((Varecia_variegata:12.85988483	((Hapalemur_griseus:7.056257011	Lemur_catta:7.056257012):3.40357428	(Eulemur_macaco:3.309847454	(Eulemur_fulvus:2.575003427	Eulemur_mongoz:2.575003427):0.7348440266):7.149983838):2.400053539):9.402620295	((Lepilemur_leucopus:19.75973389	(Microcebus_murinus:12.59867449	(Cheirogaleus_major:1.681152724	Cheirogaleus_medius:1.681152724):10.91752177):7.161059394):1.152379611	(Archaeolemur_edwardsi:15.58180297	(Indri_indri:13.3492025	(Avahi_laniger:10.1934401	(Propithecus_verreauxi:5.089646179	Propithecus_diadema:5.089646179):5.103793921):3.155762401):2.233600465):5.329310531):1.350391628):15.87982013):14.96251659):5.443243325):4.753664458	((Carlito_syrichta:30.8347317	Cephalopachus_bancanus:30.8347317):29.66079397	(((Paralouatta_varonai:18.89453227	(Pithecia_monachus:1.510387937	Pithecia_pithecia:1.510387937):17.48406822):4.108956504	((Alouatta_palliatus:3.065637753	(Alouatta_belzebul:2.16295707	Alouatta_seniculus:2.16295707):0.9026806837):19.27232913	((Callithrix_jacchus:20.2964374	(Aotus_azarae:3.367651957	Aotus_trivirgatus:3.367651957):16.92878544):0.4024216175	(Saimiri_sciureus:19.80846125	(Sapajus_apella:8.270567001	(Cebus_albifrons:1.443185201	Cebus_olivaceus:1.4431852):6.827381801):11.53789425):0.8903977628):1.639107871):0.7654457796):17.97481284	((Ekembo_heseloni:7.856864832	((Hylobates_lar:5.565644458	Symphalangus_syndactylus:5.565644458):18.66913608	(Pongo_pygmaeus:19.91382447	(Gorilla_gorilla:10.19171551	((Pan_paniscus:1.994648526
(((Adapis_parisiensis:20.29478703	Notharctus_tenebrosus:8.572127588):1.270945843	((((Arctocebus_calabarensis:14.42117216	Perodicticus_potto:14.42117215):17.04680521	(Loris_tardigradus:24.20565803	Nycticebus_coucang:24.20565804):7.262319326):7.390839751	(Euoticus_elegantulus:8.953821983	(Galagoides_demidoff:8.737622999	((Galago_senegalensis:0.7594199716	Galago_moholi:0.7594199717):7.834015696	(Sciurocheirus_alleni:5.364691823	(Otolemur_crassicaudatus:0.3865108475	Otolemur_garnettii:0.3865108475):4.978180975):3.228743845):0.1441873301):0.2161989844):29.90499513):11.74366497	(Daubentonia_madagascariensis:40.13971129	((Varecia_variegata:11.84919562	((Hapalemur_griseus:5.293462405	Lemur_catta:5.293462405):3.656574749	(Eulemur_macaco:3.648421869	(Eulemur_fulvus:3.212385464	Eulemur_mongoz:3.212385464):0.4360364042):5.301615285):2.899158465):10.55952332	((Lepilemur_leucopus:18.00152844	(Microcebus_murinus:13.36220785	(Cheirogaleus_major:3.030413546	Cheirogaleus_medius:3.030413546):10.33179431):4.639320592):2.760910714	(Archaeolemur_edwardsi:16.75344833	(Indri_indri:14.72328593	(Avahi_laniger:10.73080175	(Propithecus_verreauxi:4.438256511	Propithecus_diadema:4.438256511):6.292545236):3.992484187):2.031162393):4.007990831):1.646279779):17.73099236):10.46277079):9.101681851):4.645160464	((Carlito_syrichta:30.98662772	Cephalopachus_bancanus:30.98662772):30.67853148	(((Paralouatta_varonai:14.46364525	(Pithecia_monachus:3.600140797	Pithecia_pithecia:3.600140797):12.22227263):8.235044612	((Alouatta_palliatus:3.522588633	(Alouatta_belzebul:2.12577952	Alouatta_seniculus:2.12577952):1.396809113):18.7455045	((Callithrix_jacchus:19.61348179	(Aotus_azarae:2.914156665	Aotus_trivirgatus:2.914156665):16.69932512):1.676694851	(Saimiri_sciureus:20.27061752	(Sapajus_apella:8.992464469	(Cebus_albifrons:1.226441321	Cebus_olivaceus:1.226441321):7.766023147):11.27815305):1.019559119):0.9779164956):1.789364908):18.16207716	((Ekembo_heseloni:6.722095082	((Hylobates_lar:4.719897257	Symphalangus_syndactylus:4.719897257):16.54040483	(Pongo_pygmaeus:17.38411533	(Gorilla_gorilla:9.399287448	((Pan_paniscus:1.691192603
(((Adapis_parisiensis:20.89849678	Notharctus_tenebrosus:12.86072599):0.1717915837	((((Arctocebus_calabarensis:14.8411786	Perodicticus_potto:14.8411786):12.16687691	(Loris_tardigradus:17.46502254	Nycticebus_coucang:17.46502254):9.543032973):14.46314276	(Euoticus_elegantulus:37.43438264	(Galagoides_demidoff:7.505643303	((Galago_senegalensis:0.6340085618	Galago_moholi:0.6340085618):6.634553216	(Sciurocheirus_alleni:4.706653427	(Otolemur_crassicaudatus:0.3350542699	Otolemur_garnettii:0.3350542699):4.371599157):2.561908352):0.237081525):29.92873934):4.036815632):11.34509085	(Daubentonia_madagascariensis:40.08657029	((Varecia_variegata:12.85515807	((Hapalemur_griseus:4.635829595	Lemur_catta:4.635829595):4.430652361	(Eulemur_macaco:3.352589544	(Eulemur_fulvus:2.750010078	Eulemur_mongoz:2.750010078):0.602579465):5.713892412):3.788676112):8.953712614	((Lepilemur_leucopus:16.79665222	(Microcebus_murinus:13.11808218	(Cheirogaleus_major:2.592120956	Cheirogaleus_medius:2.592120956):10.52596123):3.678570034):2.514126217	(Archaeolemur_edwardsi:14.84987681	(Indri_indri:13.70205687	(Avahi_laniger:9.312067179	(Propithecus_verreauxi:5.768606239	Propithecus_diadema:5.76860624):3.543460939):4.389989691):1.148819938):4.459901627):2.498092247):18.27769961):12.72971883):7.876604088):4.486857333	((Carlito_syrichta:30.31464729	Cephalopachus_bancanus:30.31464729):32.01555104	(((Paralouatta_varonai:19.10084809	(Pithecia_monachus:1.81285127	Pithecia_pithecia:1.81285127):17.84612496):3.188912993	((Alouatta_palliatus:3.551156911	(Alouatta_belzebul:2.814563868	Alouatta_seniculus:2.814563868):0.7365930432):18.19573933	((Callithrix_jacchus:20.37951737	(Aotus_azarae:2.811648417	Aotus_trivirgatus:2.811648416):17.56786895):0.5113717541	(Saimiri_sciureus:19.67967616	(Sapajus_apella:4.814575657	(Cebus_albifrons:0.3094358748	Cebus_olivaceus:0.3094358748):4.505139782):14.8651005):1.211212961):0.8560071185):1.100992984):18.41514163	((Ekembo_heseloni:8.31392587	((Hylobates_lar:4.505816312	Symphalangus_syndactylus:4.505816312):16.71198128	(Pongo_pygmaeus:17.97680397	(Gorilla_gorilla:8.379275503	((Pan_paniscus:0.7344291517
(((Adapis_parisiensis:19.40629466	Notharctus_tenebrosus:10.06480117):0.9346862398	((((Arctocebus_calabarensis:8.008371745	Perodicticus_potto:8.008371745):11.02997292	(Loris_tardigradus:14.44428539	Nycticebus_coucang:14.44428539):4.594059269):22.26123999	(Euoticus_elegantulus:37.08743406	(Galagoides_demidoff:7.608941691	((Galago_senegalensis:0.4726524129	Galago_moholi:0.4726524129):7.083554854	(Sciurocheirus_alleni:4.107067962	(Otolemur_crassicaudatus:0.1694474412	Otolemur_garnettii:0.1694474412):3.93762052):3.449139305):0.05273442401):29.47849238):4.212150587):12.53554419	(Daubentonia_madagascariensis:37.45555979	((Varecia_variegata:13.49939695	((Hapalemur_griseus:6.42722783	Lemur_catta:6.42722783):3.058932157	(Eulemur_macaco:3.572021607	(Eulemur_fulvus:2.683589831	Eulemur_mongoz:2.683589831):0.8884317756):5.914138381):4.013236958):7.479804277	((Lepilemur_leucopus:18.18993894	(Microcebus_murinus:14.60749459	(Cheirogaleus_major:1.749030599	Cheirogaleus_medius:1.749030599):12.85846399):3.582444346):1.303722407	(Archaeolemur_edwardsi:15.39879508	(Indri_indri:14.55179119	(Avahi_laniger:9.580155974	(Propithecus_verreauxi:5.207951187	Propithecus_diadema:5.207951187):4.372204787):4.971635214):0.8480038967):4.093866256):1.485539881):16.47635856):16.37956905):4.926024539):5.426371744	((Carlito_syrichta:30.29446453	Cephalopachus_bancanus:30.29446452):29.62214923	(((Paralouatta_varonai:18.02288917	(Pithecia_monachus:2.418885595	Pithecia_pithecia:2.418885595):15.82814735):5.466919682	((Alouatta_palliatus:5.212804576	(Alouatta_belzebul:2.559661653	Alouatta_seniculus:2.559661653):2.653142923):17.53666395	((Callithrix_jacchus:19.39540344	(Aotus_azarae:2.810957998	Aotus_trivirgatus:2.810957997):16.58444544):2.568089741	(Saimiri_sciureus:20.42273073	(Sapajus_apella:5.972031883	(Cebus_albifrons:1.748485637	Cebus_olivaceus:1.748485637):4.223546246):14.45069885):1.54076245):0.7859753477):0.9644841007):18.60245898	((Ekembo_heseloni:8.379613803	((Hylobates_lar:5.400586219	Symphalangus_syndactylus:5.400586219):18.50193357	(Pongo_pygmaeus:19.85812511	(Gorilla_gorilla:8.916755591	((Pan_paniscus:2.641364399
(((Adapis_parisiensis:19.55552367	Notharctus_tenebrosus:11.64250643):1.019195154	((((Arctocebus_calabarensis:11.89376279	Perodicticus_potto:11.89376279):26.66623441	(Loris_tardigradus:17.88469197	Nycticebus_coucang:17.88469197):20.67530523):2.90408845	(Euoticus_elegantulus:34.49839561	(Galagoides_demidoff:11.22625609	((Galago_senegalensis:1.106105275	Galago_moholi:1.106105275):9.22702893	(Sciurocheirus_alleni:5.201512992	(Otolemur_crassicaudatus:0.3145745508	Otolemur_garnettii:0.3145745508):4.886938441):5.131621212):0.8931218851):23.27213952):6.965690046):12.44541744	(Daubentonia_madagascariensis:42.85516004	((Varecia_variegata:13.78066166	((Hapalemur_griseus:6.199645812	Lemur_catta:6.199645813):2.297293408	(Eulemur_macaco:2.996257412	(Eulemur_fulvus:2.790517176	Eulemur_mongoz:2.790517176):0.2057402358):5.500681809):5.283722443):6.77310334	((Lepilemur_leucopus:16.17058599	(Microcebus_murinus:13.00823575	(Cheirogaleus_major:2.626961492	Cheirogaleus_medius:2.626961492):10.38127426):3.162350238):2.595742875	(Archaeolemur_edwardsi:14.58341598	(Indri_indri:13.47454133	(Avahi_laniger:9.906587533	(Propithecus_verreauxi:6.694936252	Propithecus_diadema:6.694936251):3.211651281):3.567953801):1.10987465):4.181912877):1.787436143):22.30139504):11.05434305):5.505393832):4.576265914	((Carlito_syrichta:30.38311904	Cephalopachus_bancanus:30.38311904):31.19937133	(((Paralouatta_varonai:16.90658973	(Pithecia_monachus:3.346556966	Pithecia_pithecia:3.346556966):14.67073291):5.11132569	((Alouatta_palliatus:3.386175075	(Alouatta_belzebul:2.747512723	Alouatta_seniculus:2.747512723):0.638662351):18.51009679	((Callithrix_jacchus:20.23372924	(Aotus_azarae:3.179165901	Aotus_trivirgatus:3.179165901):17.05456334):1.212929734	(Saimiri_sciureus:20.42833712	(Sapajus_apella:4.963489004	(Cebus_albifrons:0.3546925261	Cebus_olivaceus:0.3546925261):4.608796477):15.46484812):1.018321849):0.4496128931):1.232343696):17.9007602	((Ekembo_heseloni:6.633405625	((Hylobates_lar:4.042699612	Symphalangus_syndactylus:4.042699612):19.21642334	(Pongo_pygmaeus:17.67898928	(Gorilla_gorilla:8.982541143	((Pan_paniscus:1.68689429
(((Adapis_parisiensis:22.35653649	Notharctus_tenebrosus:12.81659161):0.095123842	((((Arctocebus_calabarensis:21.80590014	Perodicticus_potto:21.80590014):17.07797315	(Loris_tardigradus:25.23714389	Nycticebus_coucang:25.2371439):13.64672939):2.567787353	(Euoticus_elegantulus:37.43212176	(Galagoides_demidoff:10.73110029	((Galago_senegalensis:0.8084202331	Galago_moholi:0.8084202331):9.828410553	(Sciurocheirus_alleni:5.919674582	(Otolemur_crassicaudatus:0.3913917153	Otolemur_garnettii:0.3913917153):5.528282867):4.717156204):0.09426950521):26.70102148):4.019538876):11.88481104	(Daubentonia_madagascariensis:38.80062441	((Varecia_variegata:15.88859854	((Hapalemur_griseus:9.728821815	Lemur_catta:9.728821816):3.067787456	(Eulemur_macaco:2.979822203	(Eulemur_fulvus:2.63067474	Eulemur_mongoz:2.63067474):0.349147463):9.816787068):3.091989274):7.036854824	((Lepilemur_leucopus:18.27312448	(Microcebus_murinus:12.33032821	(Cheirogaleus_major:2.484866361	Cheirogaleus_medius:2.484866361):9.845461853):5.942796267):1.917041838	(Archaeolemur_edwardsi:16.58746492	(Indri_indri:14.90045085	(Avahi_laniger:10.82788477	(Propithecus_verreauxi:3.858093516	Propithecus_diadema:3.858093516):6.96979125):4.072566082):1.68801407):3.601701402):2.73528705):15.87517104):14.53584728):5.86692476):5.849030626	((Carlito_syrichta:32.56916727	Cephalopachus_bancanus:32.56916727):29.71662646	(((Paralouatta_varonai:15.72554843	(Pithecia_monachus:1.55879396	Pithecia_pithecia:1.558793961):15.94211333):6.573723558	((Alouatta_palliatus:2.730437245	(Alouatta_belzebul:2.171346613	Alouatta_seniculus:2.171346613):0.5590906319):20.03527243	((Callithrix_jacchus:20.79607614	(Aotus_azarae:3.208089527	Aotus_trivirgatus:3.208089527):17.58798661):0.7515430164	(Saimiri_sciureus:20.75211991	(Sapajus_apella:4.416058449	(Cebus_albifrons:1.107052052	Cebus_olivaceus:1.107052052):3.309006398):16.33606146):0.7954992433):1.218090513):1.308921178):18.63872021	((Ekembo_heseloni:10.20320173	((Hylobates_lar:7.084426241	Symphalangus_syndactylus:7.084426241):14.40103944	(Pongo_pygmaeus:18.69777299	(Gorilla_gorilla:12.28722931	((Pan_paniscus:0.8616765002
(((Adapis_parisiensis:17.95597256	Notharctus_tenebrosus:9.628962551):0.4267824842	((((Arctocebus_calabarensis:11.82173918	Perodicticus_potto:11.82173918):17.624987	(Loris_tardigradus:16.80581775	Nycticebus_coucang:16.80581776):12.64090843):11.5848802	(Euoticus_elegantulus:34.49815232	(Galagoides_demidoff:12.47867018	((Galago_senegalensis:0.679588112	Galago_moholi:0.679588112):11.57677927	(Sciurocheirus_alleni:5.438539882	(Otolemur_crassicaudatus:0.3080251713	Otolemur_garnettii:0.3080251713):5.13051471):6.817827501):0.2223027946):22.01948214):6.53345407):10.00143081	(Daubentonia_madagascariensis:46.64077294	((Varecia_variegata:11.62646974	((Hapalemur_griseus:6.419059438	Lemur_catta:6.419059438):2.694485124	(Eulemur_macaco:2.076522998	(Eulemur_fulvus:1.894162315	Eulemur_mongoz:1.894162315):0.182360683):7.037021564):2.512925175):7.77125493	((Lepilemur_leucopus:16.74688285	(Microcebus_murinus:12.10177565	(Cheirogaleus_major:2.141646055	Cheirogaleus_medius:2.141646055):9.960129593):4.645107199):1.411935947	(Archaeolemur_edwardsi:13.11156103	(Indri_indri:11.09432356	(Avahi_laniger:7.53513037	(Propithecus_verreauxi:4.477701988	Propithecus_diadema:4.477701988):3.057428381):3.559193187):2.018237473):5.046257765):1.238905873):27.24304827):4.392264265):6.389277684):5.994902187	((Carlito_syrichta:30.64902925	Cephalopachus_bancanus:30.64902925):30.23525954	(((Paralouatta_varonai:17.42056682	(Pithecia_monachus:2.528739295	Pithecia_pithecia:2.528739295):15.11551901):3.749752568	((Alouatta_palliatus:3.818605281	(Alouatta_belzebul:3.29051502	Alouatta_seniculus:3.29051502):0.5280902609):16.99402008	((Callithrix_jacchus:19.93055734	(Aotus_azarae:2.484559383	Aotus_trivirgatus:2.484559383):17.44599795):0.5078762927	(Saimiri_sciureus:19.33134468	(Sapajus_apella:8.614857521	(Cebus_albifrons:0.6839265103	Cebus_olivaceus:0.6839265102):7.930931011):10.71648716):1.107088948):0.374191739):0.5813855032):20.06187668	((Ekembo_heseloni:5.381559282	((Hylobates_lar:4.918594233	Symphalangus_syndactylus:4.918594232):16.09952257	(Pongo_pygmaeus:17.07812723	(Gorilla_gorilla:7.333595164	((Pan_paniscus:1.912729638
(((Adapis_parisiensis:19.58860285	Notharctus_tenebrosus:8.692867001):0.305310955	((((Arctocebus_calabarensis:12.46774152	Perodicticus_potto:12.46774152):18.4010786	(Loris_tardigradus:23.08247411	Nycticebus_coucang:23.08247411):7.786346009):8.655182124	(Euoticus_elegantulus:34.61222377	(Galagoides_demidoff:9.877976801	((Galago_senegalensis:0.9246769212	Galago_moholi:0.9246769212):8.833748123	(Sciurocheirus_alleni:5.075905412	(Otolemur_crassicaudatus:0.6447113827	Otolemur_garnettii:0.6447113827):4.431194029):4.682519632):0.1195517563):24.73424697):4.911778478):11.41444097	(Daubentonia_madagascariensis:41.02499898	((Varecia_variegata:16.55663101	((Hapalemur_griseus:7.147907852	Lemur_catta:7.147907852):5.776596588	(Eulemur_macaco:3.584884156	(Eulemur_fulvus:3.09567838	Eulemur_mongoz:3.09567838):0.4892057752):9.339620284):3.632126567):5.237416357	((Lepilemur_leucopus:19.07446204	(Microcebus_murinus:13.69106809	(Cheirogaleus_major:2.078603398	Cheirogaleus_medius:2.078603398):11.61246469):5.383393955):1.541447495	(Archaeolemur_edwardsi:13.14113772	(Indri_indri:10.79981459	(Avahi_laniger:8.301985576	(Propithecus_verreauxi:3.053037754	Propithecus_diadema:3.053037754):5.248947823):2.497829011):2.342323129):7.473771821):1.178137828):19.23095161):9.913444242):7.857238449):4.867394378	((Carlito_syrichta:30.59206695	Cephalopachus_bancanus:30.59206695):29.88158918	(((Paralouatta_varonai:14.1364414	(Pithecia_monachus:1.762847031	Pithecia_pithecia:1.762847031):12.75852892):7.123716215	((Alouatta_palliatus:3.065126194	(Alouatta_belzebul:1.810949554	Alouatta_seniculus:1.810949553):1.25417664):18.2111764	((Callithrix_jacchus:18.62315329	(Aotus_azarae:2.071393144	Aotus_trivirgatus:2.071393144):16.55176014):1.204889804	(Saimiri_sciureus:19.34063353	(Sapajus_apella:4.086866767	(Cebus_albifrons:0.5205807549	Cebus_olivaceus:0.5205807548):3.566286012):15.25376676):0.4874095633):1.4482595):0.3687895774):20.07231553	((Ekembo_heseloni:10.27827802	((Hylobates_lar:5.50762573	Symphalangus_syndactylus:5.50762573):19.29983218	(Pongo_pygmaeus:17.94129819	(Gorilla_gorilla:11.21397727	((Pan_paniscus:2.107264255
(((Adapis_parisiensis:20.54322651	Notharctus_tenebrosus:8.053694565):1.941627881	((((Arctocebus_calabarensis:15.37831146	Perodicticus_potto:15.37831146):15.08754313	(Loris_tardigradus:24.30589315	Nycticebus_coucang:24.30589316):6.159961436):6.825757965	(Euoticus_elegantulus:9.923001356	(Galagoides_demidoff:9.676891331	((Galago_senegalensis:0.8772656482	Galago_moholi:0.8772656483):8.580369192	(Sciurocheirus_alleni:3.911253869	(Otolemur_crassicaudatus:0.3705617122	Otolemur_garnettii:0.3705617122):3.540692157):5.546380971):0.2192564902):0.2461100253):27.3686112):12.97306911	(Daubentonia_madagascariensis:37.53158586	((Varecia_variegata:10.99701436	((Hapalemur_griseus:6.044704485	Lemur_catta:6.044704486):2.624621227	(Eulemur_macaco:2.771481341	(Eulemur_fulvus:2.34341378	Eulemur_mongoz:2.343413779):0.4280675615):5.897844371):2.327688643):9.74926633	((Lepilemur_leucopus:17.8100906	(Microcebus_murinus:14.63383606	(Cheirogaleus_major:2.178031861	Cheirogaleus_medius:2.178031861):12.4558042):3.176254535):1.398096184	(Archaeolemur_edwardsi:14.11330048	(Indri_indri:12.51931974	(Avahi_laniger:8.745752888	(Propithecus_verreauxi:3.729678199	Propithecus_diadema:3.729678198):5.01607469):3.773566853):1.59498074):5.093886303):1.538093902):16.78530518):12.7330958):9.269990501):4.14468228	((Carlito_syrichta:29.99591198	Cephalopachus_bancanus:29.99591197):31.37561643	(((Paralouatta_varonai:17.4522063	(Pithecia_monachus:1.935106028	Pithecia_pithecia:1.935106028):16.3623985):4.738459979	((Alouatta_palliatus:3.513985684	(Alouatta_belzebul:2.3770994	Alouatta_seniculus:2.3770994):1.136886285):18.94241688	((Callithrix_jacchus:20.16009383	(Aotus_azarae:3.419328742	Aotus_trivirgatus:3.419328743):16.74076509):0.8419236385	(Saimiri_sciureus:19.62269037	(Sapajus_apella:4.894174335	(Cebus_albifrons:0.4766916827	Cebus_olivaceus:0.4766916827):4.417482653):14.72851603):1.379327101):1.454385097):0.5795619425):18.48992021	((Ekembo_heseloni:9.71831139	((Hylobates_lar:5.140969849	Symphalangus_syndactylus:5.14096985):16.15543478	(Pongo_pygmaeus:19.075559	(Gorilla_gorilla:10.21959407	((Pan_paniscus:1.096489116
(((Adapis_parisiensis:21.5465364	Notharctus_tenebrosus:9.481971067):0.397564696	((((Arctocebus_calabarensis:21.78364147	Perodicticus_potto:21.78364147):11.52156168	(Loris_tardigradus:21.58317794	Nycticebus_coucang:21.58317794):11.72202521):8.51313964	(Euoticus_elegantulus:35.0627759	(Galagoides_demidoff:11.28781301	((Galago_senegalensis:0.8741347294	Galago_moholi:0.8741347294):10.34482238	(Sciurocheirus_alleni:4.637519638	(Otolemur_crassicaudatus:0.4058976524	Otolemur_garnettii:0.4058976524):4.231621986):6.581437472):0.06885590125):23.77496288):6.755566899):11.16257408	(Daubentonia_madagascariensis:38.16164156	((Varecia_variegata:14.76102965	((Hapalemur_griseus:8.343095426	Lemur_catta:8.343095426):3.029712667	(Eulemur_macaco:4.142384161	(Eulemur_fulvus:3.889994609	Eulemur_mongoz:3.889994609):0.252389552):7.230423932):3.388221558):8.699119829	((Lepilemur_leucopus:20.59840111	(Microcebus_murinus:13.97540539	(Cheirogaleus_major:3.554714698	Cheirogaleus_medius:3.554714698):10.42069069):6.622995712):1.71799284	(Archaeolemur_edwardsi:15.90449045	(Indri_indri:15.35857306	(Avahi_laniger:11.32120328	(Propithecus_verreauxi:3.277869672	Propithecus_diadema:3.277869672):8.043333605):4.037369783):0.5469173937):6.410903491):1.143755536):14.70149208):14.81927531):6.28199468):4.876151406	((Carlito_syrichta:30.66271236	Cephalopachus_bancanus:30.66271237):29.4097744	(((Paralouatta_varonai:19.28644159	(Pithecia_monachus:1.428139429	Pithecia_pithecia:1.428139429):18.05271045):2.878979534	((Alouatta_palliatus:3.403518323	(Alouatta_belzebul:2.485403343	Alouatta_seniculus:2.485403342):0.9181149802):18.45457691	((Callithrix_jacchus:20.79469404	(Aotus_azarae:4.012879094	Aotus_trivirgatus:4.012879093):16.78181495):0.1171687463	(Saimiri_sciureus:20.17885022	(Sapajus_apella:9.344049042	(Cebus_albifrons:0.6675528307	Cebus_olivaceus:0.6675528306):8.676496211):10.83480118):0.7330125613):0.9462324473):0.5017341837):19.07518334	((Ekembo_heseloni:6.859703163	((Hylobates_lar:4.027995265	Symphalangus_syndactylus:4.027995265):16.745489	(Pongo_pygmaeus:16.64942507	(Gorilla_gorilla:8.539965422	((Pan_paniscus:1.827284017
(((Adapis_parisiensis:19.77077713	Notharctus_tenebrosus:9.8080856):0.3961962086	((((Arctocebus_calabarensis:10.54360931	Perodicticus_potto:10.5436093):16.96301122	(Loris_tardigradus:15.5727529	Nycticebus_coucang:15.5727529):11.93386763):12.57967665	(Euoticus_elegantulus:37.02554672	(Galagoides_demidoff:11.46511617	((Galago_senegalensis:0.8687326574	Galago_moholi:0.8687326574):10.33657266	(Sciurocheirus_alleni:5.467750548	(Otolemur_crassicaudatus:0.3637934227	Otolemur_garnettii:0.3637934227):5.103957126):5.737554772):0.2598108506):25.56043056):3.060750449):12.51470938	(Daubentonia_madagascariensis:45.1454851	((Varecia_variegata:10.47776634	((Hapalemur_griseus:6.87806241	Lemur_catta:6.87806241):1.922937786	(Eulemur_macaco:2.799060366	(Eulemur_fulvus:2.0133824	Eulemur_mongoz:2.0133824):0.785677966):6.00193983):1.67676614):10.21318319	((Lepilemur_leucopus:16.43582978	(Microcebus_murinus:12.94008777	(Cheirogaleus_major:1.056421498	Cheirogaleus_medius:1.056421498):11.88366627):3.495742009):2.622470789	(Archaeolemur_edwardsi:17.02132886	(Indri_indri:15.49164517	(Avahi_laniger:9.533468747	(Propithecus_verreauxi:6.166720774	Propithecus_diadema:6.166720775):3.366747973):5.958176419):1.53068369):2.035971713):1.632648955):24.45453557):7.455521456):7.011670944):5.423554155	((Carlito_syrichta:32.39955751	Cephalopachus_bancanus:32.39955751):28.9739795	(((Paralouatta_varonai:16.60208528	(Pithecia_monachus:1.621619327	Pithecia_pithecia:1.621619327):15.93129565):5.569468843	((Alouatta_palliatus:4.887449227	(Alouatta_belzebul:3.140081229	Alouatta_seniculus:3.140081228):1.747367998):17.5701655	((Callithrix_jacchus:19.89141653	(Aotus_azarae:2.594275282	Aotus_trivirgatus:2.594275282):17.29714125):1.253364679	(Saimiri_sciureus:20.06404198	(Sapajus_apella:9.046616493	(Cebus_albifrons:1.524164921	Cebus_olivaceus:1.524164921):7.522451573):11.01742549):1.080739222):1.312833521):0.6647690953):17.86260721	((Ekembo_heseloni:5.77586472	((Hylobates_lar:6.080617885	Symphalangus_syndactylus:6.080617885):14.13679321	(Pongo_pygmaeus:15.71870206	(Gorilla_gorilla:8.787342232	((Pan_paniscus:3.006935648
(((Adapis_parisiensis:18.13006021	Notharctus_tenebrosus:10.32936356):1.79248704	((((Arctocebus_calabarensis:11.84328623	Perodicticus_potto:11.84328623):8.839317665	(Loris_tardigradus:13.38322406	Nycticebus_coucang:13.38322406):7.299379832):19.57593594	(Euoticus_elegantulus:37.37904735	(Galagoides_demidoff:8.892886101	((Galago_senegalensis:1.476072725	Galago_moholi:1.476072725):7.381724027	(Sciurocheirus_alleni:3.741283395	(Otolemur_crassicaudatus:0.1135625839	Otolemur_garnettii:0.1135625839):3.627720812):5.116513357):0.03508934825):28.48616125):2.879492483):9.050696025	(Daubentonia_madagascariensis:40.32370827	((Varecia_variegata:12.85066353	((Hapalemur_griseus:7.194464198	Lemur_catta:7.194464197):2.666743403	(Eulemur_macaco:3.757637148	(Eulemur_fulvus:3.245477246	Eulemur_mongoz:3.245477246):0.5121599016):6.103570452):2.989455933):9.269871759	((Lepilemur_leucopus:18.4041935	(Microcebus_murinus:12.49925282	(Cheirogaleus_major:3.417703836	Cheirogaleus_medius:3.417703836):9.081548982):5.904940685):1.651566924	(Archaeolemur_edwardsi:15.22904368	(Indri_indri:13.96135078	(Avahi_laniger:10.40443497	(Propithecus_verreauxi:3.841378421	Propithecus_diadema:3.841378421):6.563056544):3.556915814):1.268692901):4.825716746):2.064774864):18.20317298):8.98552758):10.26175884):3.354748827	((Carlito_syrichta:31.57185109	Cephalopachus_bancanus:31.57185108):28.94613692	(((Paralouatta_varonai:16.71839676	(Pithecia_monachus:2.265247063	Pithecia_pithecia:2.265247064):15.64156925):5.712836198	((Alouatta_palliatus:3.256123506	(Alouatta_belzebul:2.117504034	Alouatta_seniculus:2.117504034):1.138619473):19.14406039	((Callithrix_jacchus:17.90792359	(Aotus_azarae:3.289379959	Aotus_trivirgatus:3.289379959):14.61854363):3.454438722	(Saimiri_sciureus:19.794225	(Sapajus_apella:4.195996348	(Cebus_albifrons:0.8763182252	Cebus_olivaceus:0.8763182252):3.319678124):15.59822866):1.568137308):1.037821581):1.219468623):17.55488624	((Ekembo_heseloni:7.3563749	((Hylobates_lar:5.973446142	Symphalangus_syndactylus:5.973446142):15.27448521	(Pongo_pygmaeus:17.98574581	(Gorilla_gorilla:10.64698503	((Pan_paniscus:1.417981028
(((Adapis_parisiensis:22.27809873	Notharctus_tenebrosus:10.67744114):0.06356044456	((((Arctocebus_calabarensis:8.58937357	Perodicticus_potto:8.589373569):28.64791385	(Loris_tardigradus:17.40606702	Nycticebus_coucang:17.40606702):19.8312204):2.154450899	(Euoticus_elegantulus:37.25933336	(Galagoides_demidoff:9.076374797	((Galago_senegalensis:0.7264016384	Galago_moholi:0.7264016384):8.333876661	(Sciurocheirus_alleni:6.866233728	(Otolemur_crassicaudatus:0.2644932255	Otolemur_garnettii:0.2644932255):6.601740502):2.194044572):0.01609649699):28.18295857):2.132404958):13.92198554	(Daubentonia_madagascariensis:40.49452321	((Varecia_variegata:10.89916349	((Hapalemur_griseus:5.255871704	Lemur_catta:5.255871704):3.785434542	(Eulemur_macaco:3.583555912	(Eulemur_fulvus:2.274952335	Eulemur_mongoz:2.274952335):1.308603577):5.457750334):1.857857244):10.75913217	((Lepilemur_leucopus:18.14733394	(Microcebus_murinus:11.94807426	(Cheirogaleus_major:2.459933683	Cheirogaleus_medius:2.459933683):9.488140579):6.199259677):1.494010121	(Archaeolemur_edwardsi:16.69452006	(Indri_indri:12.84817287	(Avahi_laniger:9.778903206	(Propithecus_verreauxi:6.519154171	Propithecus_diadema:6.519154171):3.259749035):3.069269667):3.847347183):2.945824002):2.016951601):18.83622755):12.81920065):6.557192706):4.356751795	((Carlito_syrichta:29.47767493	Cephalopachus_bancanus:29.47767493):30.94731877	(((Paralouatta_varonai:15.71517924	(Pithecia_monachus:1.87303201	Pithecia_pithecia:1.87303201):15.56184413):4.559686388	((Alouatta_palliatus:3.466454189	(Alouatta_belzebul:2.292464895	Alouatta_seniculus:2.292464895):1.173989294):18.08168014	((Callithrix_jacchus:19.5169018	(Aotus_azarae:3.123742857	Aotus_trivirgatus:3.123742857):16.39315894):1.024245634	(Saimiri_sciureus:19.17746896	(Sapajus_apella:6.135045501	(Cebus_albifrons:2.068964755	Cebus_olivaceus:2.068964755):4.066080746):13.04242347):1.363678466):1.006986891):0.4464282036):18.68745362	((Ekembo_heseloni:9.510110415	((Hylobates_lar:4.348670609	Symphalangus_syndactylus:4.348670609):16.1324802	(Pongo_pygmaeus:17.92192675	(Gorilla_gorilla:9.585734782	((Pan_paniscus:1.147684802
(((Adapis_parisiensis:22.78172821	Notharctus_tenebrosus:10.43841735):0.627350599	((((Arctocebus_calabarensis:8.668917234	Perodicticus_potto:8.668917234):24.60017464	(Loris_tardigradus:21.45798527	Nycticebus_coucang:21.45798527):11.81110661):4.754905219	(Euoticus_elegantulus:8.842724234	(Galagoides_demidoff:8.707294617	((Galago_senegalensis:0.7263486096	Galago_moholi:0.7263486096):7.971258848	(Sciurocheirus_alleni:4.168480719	(Otolemur_crassicaudatus:0.3617196091	Otolemur_garnettii:0.3617196091):3.80676111):4.529126737):0.009687160668):0.1354296168):29.18127286):15.58282708	(Daubentonia_madagascariensis:45.82739887	((Varecia_variegata:13.22358184	((Hapalemur_griseus:5.569076755	Lemur_catta:5.569076756):4.845511913	(Eulemur_macaco:2.81640736	(Eulemur_fulvus:2.367443555	Eulemur_mongoz:2.367443555):0.4489638055):7.598181309):2.808993173):8.564232991	((Lepilemur_leucopus:19.25124363	(Microcebus_murinus:12.39516525	(Cheirogaleus_major:4.616054385	Cheirogaleus_medius:4.616054385):7.779110868):6.856078369):1.364516993	(Archaeolemur_edwardsi:13.85972832	(Indri_indri:13.23810766	(Avahi_laniger:10.65035443	(Propithecus_verreauxi:3.304874669	Propithecus_diadema:3.30487467):7.345479763):2.587753222):0.6226206618):6.755032298):1.172054217):24.03958404):7.779425304):7.650065668):3.151525605	((Carlito_syrichta:31.21538986	Cephalopachus_bancanus:31.21538986):30.60473532	(((Paralouatta_varonai:17.61438111	(Pithecia_monachus:1.920982098	Pithecia_pithecia:1.920982097):16.18607254):4.269120135	((Alouatta_palliatus:2.814999724	(Alouatta_belzebul:2.353586504	Alouatta_seniculus:2.353586505):0.46141322):19.00578144	((Callithrix_jacchus:19.82588916	(Aotus_azarae:2.608484452	Aotus_trivirgatus:2.608484452):17.21740471):1.125339791	(Saimiri_sciureus:19.76083301	(Sapajus_apella:5.480891059	(Cebus_albifrons:0.6761348457	Cebus_olivaceus:0.6761348457):4.804756214):14.27994195):1.190395947):0.8695522158):0.5553935998):20.77708824	((Ekembo_heseloni:7.575793391	((Hylobates_lar:4.380895776	Symphalangus_syndactylus:4.380895776):18.43878337	(Pongo_pygmaeus:17.22345737	(Gorilla_gorilla:8.229970426	((Pan_paniscus:1.265503734
(((Adapis_parisiensis:17.96581828	Notharctus_tenebrosus:6.493553374):1.672366952	((((Arctocebus_calabarensis:19.01441649	Perodicticus_potto:19.01441649):12.91802551	(Loris_tardigradus:23.82004275	Nycticebus_coucang:23.82004275):8.112399255):8.326309222	(Euoticus_elegantulus:34.73094589	(Galagoides_demidoff:9.227299682	((Galago_senegalensis:1.247721727	Galago_moholi:1.247721727):7.915992378	(Sciurocheirus_alleni:4.898940446	(Otolemur_crassicaudatus:0.1652461716	Otolemur_garnettii:0.1652461716):4.733694274):4.264773659):0.06358557697):25.50364621):5.527805332):11.77555459	(Daubentonia_madagascariensis:39.11106625	((Varecia_variegata:10.65416852	((Hapalemur_griseus:4.608275022	Lemur_catta:4.608275022):2.411446287	(Eulemur_macaco:2.357894065	(Eulemur_fulvus:2.012142317	Eulemur_mongoz:2.012142316):0.3457517485):4.661827243):3.634447214):8.201062512	((Lepilemur_leucopus:14.53973928	(Microcebus_murinus:11.29357958	(Cheirogaleus_major:3.099765549	Cheirogaleus_medius:3.099765549):8.193814029):3.246159705):3.396781745	(Archaeolemur_edwardsi:14.13979233	(Indri_indri:12.5412448	(Avahi_laniger:8.612635383	(Propithecus_verreauxi:3.896875114	Propithecus_diadema:3.896875114):4.715760269):3.928609416):1.599547532):3.795728697):0.9187100067):20.25583522):12.92323956):5.498443452):6.96900535	((Carlito_syrichta:29.32405605	Cephalopachus_bancanus:29.32405605):30.88282166	(((Paralouatta_varonai:16.8084827	(Pithecia_monachus:2.715637203	Pithecia_pithecia:2.715637203):14.33374432):6.068036113	((Alouatta_palliatus:3.495184676	(Alouatta_belzebul:2.664738003	Alouatta_seniculus:2.664738003):0.8304466733):18.55114279	((Callithrix_jacchus:19.27322086	(Aotus_azarae:2.807440308	Aotus_trivirgatus:2.807440308):16.46578055):1.270776971	(Saimiri_sciureus:19.46286484	(Sapajus_apella:3.686887945	(Cebus_albifrons:0.9130893954	Cebus_olivaceus:0.9130893954):2.77379855):15.77597691):1.081132983):1.502329641):1.071090167):19.23221044	((Ekembo_heseloni:9.539522366	((Hylobates_lar:6.173891281	Symphalangus_syndactylus:6.17389128):16.45566815	(Pongo_pygmaeus:17.28707994	(Gorilla_gorilla:8.195137566	((Pan_paniscus:0.9301090893
(((Adapis_parisiensis:23.95768386	Notharctus_tenebrosus:12.78987821):0.03553523907	((((Arctocebus_calabarensis:13.58804784	Perodicticus_potto:13.58804783):12.308555	(Loris_tardigradus:16.56779025	Nycticebus_coucang:16.56779025):9.328812588):15.45820127	(Euoticus_elegantulus:38.58096026	(Galagoides_demidoff:10.49074823	((Galago_senegalensis:0.7326183072	Galago_moholi:0.7326183072):9.549454964	(Sciurocheirus_alleni:7.040872398	(Otolemur_crassicaudatus:0.5305986645	Otolemur_garnettii:0.5305986645):6.510273734):3.241200873):0.20867496):28.09021203):2.773843848):12.34795208	(Daubentonia_madagascariensis:39.74063915	((Varecia_variegata:12.37099805	((Hapalemur_griseus:6.646654106	Lemur_catta:6.646654106):2.55686322	(Eulemur_macaco:4.103956783	(Eulemur_fulvus:2.989345995	Eulemur_mongoz:2.989345995):1.114610789):5.099560543):3.167480726):9.449887489	((Lepilemur_leucopus:18.91838259	(Microcebus_murinus:11.89431084	(Cheirogaleus_major:2.905446839	Cheirogaleus_medius:2.905446839):8.988863999):7.024071749):1.778083009	(Archaeolemur_edwardsi:14.44053422	(Indri_indri:13.25949877	(Avahi_laniger:10.01590715	(Propithecus_verreauxi:3.819311589	Propithecus_diadema:3.819311589):6.196595564):3.243591619):1.182035443):6.254931381):1.124419943):17.91975361):13.96211703):8.466834603):2.553795001	((Carlito_syrichta:31.45170928	Cephalopachus_bancanus:31.45170928):30.04335677	(((Paralouatta_varonai:17.86528525	(Pithecia_monachus:1.703129118	Pithecia_pithecia:1.703129118):17.40463682):3.153934434	((Alouatta_palliatus:3.161473065	(Alouatta_belzebul:1.68781908	Alouatta_seniculus:1.68781908):1.473653985):18.62330699	((Callithrix_jacchus:20.17149488	(Aotus_azarae:2.721133094	Aotus_trivirgatus:2.721133094):17.45036178):0.5197467909	(Saimiri_sciureus:20.34921426	(Sapajus_apella:8.13382238	(Cebus_albifrons:0.6488444752	Cebus_olivaceus:0.6488444752):7.484977904):12.21539188):0.3420274076):1.09353838):0.4769203279):19.59161738	((Ekembo_heseloni:8.271342086	((Hylobates_lar:4.670630427	Symphalangus_syndactylus:4.670630427):15.50614489	(Pongo_pygmaeus:15.88566789	(Gorilla_gorilla:9.807205245	((Pan_paniscus:1.062883013
(((Adapis_parisiensis:17.98444088	Notharctus_tenebrosus:11.3951211):0.6633436957	((((Arctocebus_calabarensis:11.30451146	Perodicticus_potto:11.30451146):17.38071947	(Loris_tardigradus:20.12591615	Nycticebus_coucang:20.12591616):8.559314776):8.481313563	(Euoticus_elegantulus:10.72832185	(Galagoides_demidoff:10.23028961	((Galago_senegalensis:1.044901657	Galago_moholi:1.044901657):9.009009478	(Sciurocheirus_alleni:4.098860525	(Otolemur_crassicaudatus:0.3111686683	Otolemur_garnettii:0.3111686683):3.787691857):5.955050609):0.1763784755):0.4980322433):26.43822264):15.63258541	(Daubentonia_madagascariensis:37.9294134	((Varecia_variegata:9.339196791	((Hapalemur_griseus:6.031176734	Lemur_catta:6.031176733):1.481877565	(Eulemur_macaco:4.555948314	(Eulemur_fulvus:3.645261612	Eulemur_mongoz:3.645261612):0.9106867024):2.957105984):1.826142492):12.53709627	((Lepilemur_leucopus:18.20087651	(Microcebus_murinus:14.10952251	(Cheirogaleus_major:2.983526833	Cheirogaleus_medius:2.983526833):11.12599568):4.091353994):1.126240867	(Archaeolemur_edwardsi:14.6438775	(Indri_indri:13.04588468	(Avahi_laniger:8.431819887	(Propithecus_verreauxi:5.147401148	Propithecus_diadema:5.147401149):3.284418739):4.614064795):1.598992821):4.682239872):2.54917568):16.05312034):14.8697165):5.773720535):4.444546898	((Carlito_syrichta:29.8991703	Cephalopachus_bancanus:29.8991703):29.12774659	(((Paralouatta_varonai:16.20245016	(Pithecia_monachus:1.822840275	Pithecia_pithecia:1.822840275):15.5375582):4.730857108	((Alouatta_palliatus:3.267458794	(Alouatta_belzebul:2.319336621	Alouatta_seniculus:2.319336621):0.9481221733):18.03498009	((Callithrix_jacchus:20.38671371	(Aotus_azarae:2.3668227	Aotus_trivirgatus:2.3668227):18.01989101):0.3549943965	(Saimiri_sciureus:20.00553461	(Sapajus_apella:4.42424967	(Cebus_albifrons:0.3933681483	Cebus_olivaceus:0.3933681483):4.030881522):15.58128494):0.7361735038):0.5607307737):0.7888166996):17.97993829	((Ekembo_heseloni:6.893860509	((Hylobates_lar:5.611827138	Symphalangus_syndactylus:5.611827138):16.08815815	(Pongo_pygmaeus:17.60017643	(Gorilla_gorilla:9.564247802	((Pan_paniscus:2.273876583
(((Adapis_parisiensis:18.98899769	Notharctus_tenebrosus:8.815163702):0.3770051501	((((Arctocebus_calabarensis:13.09613701	Perodicticus_potto:13.09613701):14.89126369	(Loris_tardigradus:17.090292	Nycticebus_coucang:17.090292):10.8971087):9.742615393	(Euoticus_elegantulus:9.501805893	(Galagoides_demidoff:8.757652543	((Galago_senegalensis:0.8093781188	Galago_moholi:0.8093781188):7.732395638	(Sciurocheirus_alleni:5.914708463	(Otolemur_crassicaudatus:0.4581677011	Otolemur_garnettii:0.4581677011):5.456540761):2.627065295):0.2158787862):0.7441533507):28.22821019):16.25996115	(Daubentonia_madagascariensis:40.71611246	((Varecia_variegata:15.02776113	((Hapalemur_griseus:6.052973006	Lemur_catta:6.052973006):2.878537489	(Eulemur_macaco:3.345393091	(Eulemur_fulvus:2.784776463	Eulemur_mongoz:2.784776463):0.5606166288):5.586117403):6.096250635):6.450984199	((Lepilemur_leucopus:17.43454841	(Microcebus_murinus:12.3795216	(Cheirogaleus_major:2.870713622	Cheirogaleus_medius:2.870713622):9.508807981):5.055026808):1.229110624	(Archaeolemur_edwardsi:13.74072684	(Indri_indri:12.31640192	(Avahi_laniger:8.230339972	(Propithecus_verreauxi:3.884202614	Propithecus_diadema:3.884202614):4.346137358):4.086061944):1.42532492):4.921932198):2.815086294):19.23736713):13.27386478):4.979195068):4.206452831	((Carlito_syrichta:30.58515829	Cephalopachus_bancanus:30.5851583):29.38672898	(((Paralouatta_varonai:20.91189043	(Pithecia_monachus:1.284354772	Pithecia_pithecia:1.284354773):19.66155803):2.38087048	((Alouatta_palliatus:2.782708698	(Alouatta_belzebul:2.403810313	Alouatta_seniculus:2.403810313):0.378898385):19.47665783	((Callithrix_jacchus:18.57338813	(Aotus_azarae:2.075293315	Aotus_trivirgatus:2.075293315):16.49809482):2.869666825	(Saimiri_sciureus:19.71895287	(Sapajus_apella:3.816166468	(Cebus_albifrons:0.335304023	Cebus_olivaceus:0.335304023):3.480862445):15.9027864):1.724102086):0.8163115769):1.067416754):18.23271785	((Ekembo_heseloni:8.235543724	((Hylobates_lar:4.972371294	Symphalangus_syndactylus:4.972371293):15.05782711	(Pongo_pygmaeus:16.54459227	(Gorilla_gorilla:7.878538866	((Pan_paniscus:2.08393678
(((Adapis_parisiensis:19.66175062	Notharctus_tenebrosus:10.2952607):0.5938913371	((((Arctocebus_calabarensis:15.2268059	Perodicticus_potto:15.2268059):8.094083623	(Loris_tardigradus:13.45078288	Nycticebus_coucang:13.45078288):9.870106643):17.3623988	(Euoticus_elegantulus:35.40863833	(Galagoides_demidoff:10.92034365	((Galago_senegalensis:1.43599951	Galago_moholi:1.435999509):9.48088363	(Sciurocheirus_alleni:8.598191223	(Otolemur_crassicaudatus:0.3442684106	Otolemur_garnettii:0.3442684106):8.253922812):2.318691917):0.003460512586):24.48829468):5.274649998):11.81855545	(Daubentonia_madagascariensis:40.40046854	((Varecia_variegata:13.08826443	((Hapalemur_griseus:6.318284028	Lemur_catta:6.318284027):3.718431273	(Eulemur_macaco:4.761813117	(Eulemur_fulvus:4.423901329	Eulemur_mongoz:4.423901329):0.3379117869):5.274902184):3.051549131):6.430331396	((Lepilemur_leucopus:15.51329768	(Microcebus_murinus:12.67061439	(Cheirogaleus_major:2.619104545	Cheirogaleus_medius:2.619104545):10.05150984):2.842683293):1.684212881	(Archaeolemur_edwardsi:13.42924301	(Indri_indri:12.56169197	(Avahi_laniger:8.14182235	(Propithecus_verreauxi:3.392962984	Propithecus_diadema:3.392962984):4.748859365):4.419869622):0.8685510355):3.767267553):2.321085267):20.88187271):12.10137524):7.368481004):4.946401868	((Carlito_syrichta:30.33518262	Cephalopachus_bancanus:30.33518263):31.50125501	(((Paralouatta_varonai:15.8104666	(Pithecia_monachus:2.22302381	Pithecia_pithecia:2.22302381):13.59655094):7.814543448	((Alouatta_palliatus:4.46135491	(Alouatta_belzebul:4.043207246	Alouatta_seniculus:4.043207246):0.4181476638):18.04456846	((Callithrix_jacchus:20.20387785	(Aotus_azarae:3.715314883	Aotus_trivirgatus:3.715314883):16.48856297):1.135145822	(Saimiri_sciureus:19.96296561	(Sapajus_apella:10.50474377	(Cebus_albifrons:1.864256493	Cebus_olivaceus:1.864256493):8.640487274):9.458221846):1.376058064):1.166899693):1.12819483):18.35576547	((Ekembo_heseloni:9.028398415	((Hylobates_lar:7.008680913	Symphalangus_syndactylus:7.008680913):14.92629881	(Pongo_pygmaeus:17.72704869	(Gorilla_gorilla:9.657269992	((Pan_paniscus:1.764553548
(((Adapis_parisiensis:19.73189467	Notharctus_tenebrosus:8.84013752):0.9962022252	((((Arctocebus_calabarensis:10.07565925	Perodicticus_potto:10.07565925):6.604791394	(Loris_tardigradus:13.43775102	Nycticebus_coucang:13.43775101):3.242699626):23.19159008	(Euoticus_elegantulus:37.2745716	(Galagoides_demidoff:10.0916871	((Galago_senegalensis:0.6768165252	Galago_moholi:0.6768165252):8.870564167	(Sciurocheirus_alleni:4.719904467	(Otolemur_crassicaudatus:0.2125533665	Otolemur_garnettii:0.2125533665):4.5073511):4.827476225):0.5443064103):27.1828845):2.597469125):12.40514668	(Daubentonia_madagascariensis:38.54038573	((Varecia_variegata:15.89418119	((Hapalemur_griseus:6.33616579	Lemur_catta:6.33616579):6.953208136	(Eulemur_macaco:2.620738587	(Eulemur_fulvus:1.823724211	Eulemur_mongoz:1.823724211):0.7970143767):10.66863534):2.604807265):7.607552035	((Lepilemur_leucopus:19.44180756	(Microcebus_murinus:14.15616206	(Cheirogaleus_major:2.275350875	Cheirogaleus_medius:2.275350875):11.88081118):5.285645499):1.765375287	(Archaeolemur_edwardsi:14.17368026	(Indri_indri:12.56800709	(Avahi_laniger:8.76473899	(Propithecus_verreauxi:4.031461585	Propithecus_diadema:4.031461586):4.733277404):3.803268101):1.606673174):7.032502578):2.294550383):15.03865251):13.73680167):7.336255697):5.559871711	((Carlito_syrichta:31.10408134	Cephalopachus_bancanus:31.10408133):29.0576025	(((Paralouatta_varonai:19.94563626	(Pithecia_monachus:1.564397836	Pithecia_pithecia:1.564397836):18.59212032):2.745767784	((Alouatta_palliatus:3.882784788	(Alouatta_belzebul:2.228399933	Alouatta_seniculus:2.228399933):1.654384854):18.15317026	((Callithrix_jacchus:20.19763473	(Aotus_azarae:3.022548822	Aotus_trivirgatus:3.022548823):17.17508591):0.3861940063	(Saimiri_sciureus:20.03121299	(Sapajus_apella:4.833777836	(Cebus_albifrons:1.077714693	Cebus_olivaceus:1.077714693):3.756063143):15.19743516):0.5526157433):1.452126317):0.8663308902):18.56053199	((Ekembo_heseloni:11.05369341	((Hylobates_lar:5.639182873	Symphalangus_syndactylus:5.639182873):19.81722431	(Pongo_pygmaeus:18.82631343	(Gorilla_gorilla:10.24691836	((Pan_paniscus:3.396965578
(((Adapis_parisiensis:19.90428717	Notharctus_tenebrosus:13.81320639):0.4681398509	((((Arctocebus_calabarensis:14.89522361	Perodicticus_potto:14.89522361):15.93255495	(Loris_tardigradus:19.38488028	Nycticebus_coucang:19.38488027):11.44289828):8.555430005	(Euoticus_elegantulus:9.780824518	(Galagoides_demidoff:9.425078724	((Galago_senegalensis:1.08791343	Galago_moholi:1.08791343):8.190938331	(Sciurocheirus_alleni:4.637423219	(Otolemur_crassicaudatus:0.3960997384	Otolemur_garnettii:0.3960997384):4.241323481):4.641428541):0.1462269626):0.3557457941):29.60238405):13.84687669	(Daubentonia_madagascariensis:36.54360977	((Varecia_variegata:13.51276693	((Hapalemur_griseus:8.000772729	Lemur_catta:8.000772728):1.127689339	(Eulemur_macaco:3.494827378	(Eulemur_fulvus:3.117822347	Eulemur_mongoz:3.117822347):0.3770050313):5.633634689):4.38430486):7.833469256	((Lepilemur_leucopus:19.01010946	(Microcebus_murinus:12.56443027	(Cheirogaleus_major:2.646203429	Cheirogaleus_medius:2.646203429):9.918226845):6.445679189):1.250630516	(Archaeolemur_edwardsi:15.11008438	(Indri_indri:13.54817469	(Avahi_laniger:8.504090618	(Propithecus_verreauxi:3.823904662	Propithecus_diadema:3.823904662):4.680185957):5.044084069):1.562909691):5.149655601):1.085496205):15.1973736):16.68647548):7.364457582):3.222116171	((Carlito_syrichta:31.66195427	Cephalopachus_bancanus:31.66195427):29.29882407	(((Paralouatta_varonai:17.59542158	(Pithecia_monachus:1.312430111	Pithecia_pithecia:1.312430111):16.42999339):3.979756939	((Alouatta_palliatus:3.546060642	(Alouatta_belzebul:2.577376513	Alouatta_seniculus:2.577376513):0.968684129):17.76215836	((Callithrix_jacchus:19.78533361	(Aotus_azarae:3.171881971	Aotus_trivirgatus:3.17188197):16.61345164):0.7455285198	(Saimiri_sciureus:19.48081133	(Sapajus_apella:5.321126372	(Cebus_albifrons:0.4354996848	Cebus_olivaceus:0.4354996848):4.885626688):14.15968496):1.050050795):0.7773568721):0.4139614364):19.21177584	((Ekembo_heseloni:8.307891922	((Hylobates_lar:5.162600045	Symphalangus_syndactylus:5.162600045):15.69632167	(Pongo_pygmaeus:18.67860604	(Gorilla_gorilla:9.591648207	((Pan_paniscus:2.509429997
(((Adapis_parisiensis:19.44579185	Notharctus_tenebrosus:12.3551078):0.6186320451	((((Arctocebus_calabarensis:18.08059854	Perodicticus_potto:18.08059854):5.990336918	(Loris_tardigradus:14.82646589	Nycticebus_coucang:14.82646589):9.244469564):16.45583199	(Euoticus_elegantulus:35.74360169	(Galagoides_demidoff:8.506221416	((Galago_senegalensis:0.9036651299	Galago_moholi:0.90366513):7.43196112	(Sciurocheirus_alleni:5.280572025	(Otolemur_crassicaudatus:0.253552743	Otolemur_garnettii:0.253552743):5.027019282):3.055054225):0.1705951661):27.23738028):4.783165754):12.25222625	(Daubentonia_madagascariensis:39.13920372	((Varecia_variegata:12.02345637	((Hapalemur_griseus:6.232495227	Lemur_catta:6.232495227):1.777365641	(Eulemur_macaco:3.33029936	(Eulemur_fulvus:2.823573894	Eulemur_mongoz:2.823573895):0.5067254652):4.679561509):4.013595504):10.2886599	((Lepilemur_leucopus:19.07975215	(Microcebus_murinus:14.41000548	(Cheirogaleus_major:1.123145206	Cheirogaleus_medius:1.123145206):13.28686027):4.669746668):1.853123534	(Archaeolemur_edwardsi:13.24791787	(Indri_indri:12.15484322	(Avahi_laniger:7.992740918	(Propithecus_verreauxi:4.336075272	Propithecus_diadema:4.336075272):3.656665646):4.162102307):1.094074648):7.683957809):1.379240595):16.82708745):13.63978998):7.076356246):4.873398683	((Carlito_syrichta:35.73742672	Cephalopachus_bancanus:35.73742672):25.91872842	(((Paralouatta_varonai:14.2229721	(Pithecia_monachus:2.711662204	Pithecia_pithecia:2.711662204):12.48500555):7.095740951	((Alouatta_palliatus:4.275418347	(Alouatta_belzebul:2.504431293	Alouatta_seniculus:2.504431292):1.770987054):17.48616909	((Callithrix_jacchus:20.49830946	(Aotus_azarae:3.044449069	Aotus_trivirgatus:3.044449069):17.45386039):0.1304611318	(Saimiri_sciureus:20.15390057	(Sapajus_apella:7.297647037	(Cebus_albifrons:0.2577549869	Cebus_olivaceus:0.2577549869):7.03989205):12.85625354):0.4748700162):1.132816844):0.5308212769):20.35026577	((Ekembo_heseloni:7.697941239	((Hylobates_lar:4.49973928	Symphalangus_syndactylus:4.499739279):17.00078558	(Pongo_pygmaeus:16.43543425	(Gorilla_gorilla:9.635432586	((Pan_paniscus:1.305845909
(((Adapis_parisiensis:19.6686679	Notharctus_tenebrosus:11.07277649):0.06152907682	((((Arctocebus_calabarensis:12.31926295	Perodicticus_potto:12.31926295):10.80664075	(Loris_tardigradus:16.13501229	Nycticebus_coucang:16.13501229):6.990891406):16.05886275	(Euoticus_elegantulus:35.43403249	(Galagoides_demidoff:11.62709387	((Galago_senegalensis:1.260026865	Galago_moholi:1.260026865):10.26282931	(Sciurocheirus_alleni:7.307396496	(Otolemur_crassicaudatus:0.853072784	Otolemur_garnettii:0.853072784):6.454323712):4.215459677):0.1042376997):23.80693862):3.750733957):15.72052853	(Daubentonia_madagascariensis:45.74505961	((Varecia_variegata:13.65113672	((Hapalemur_griseus:7.903762054	Lemur_catta:7.903762054):3.922762721	(Eulemur_macaco:2.994050444	(Eulemur_fulvus:2.348909295	Eulemur_mongoz:2.348909295):0.645141149):8.832474331):1.824611942):8.897502012	((Lepilemur_leucopus:19.05490429	(Microcebus_murinus:15.00359079	(Cheirogaleus_major:2.149030884	Cheirogaleus_medius:2.149030884):12.85455991):4.0513135):2.33997394	(Archaeolemur_edwardsi:12.69239165	(Indri_indri:11.33218271	(Avahi_laniger:8.637247778	(Propithecus_verreauxi:4.71709472	Propithecus_diadema:4.71709472):3.920153058):2.69493493):1.361208935):8.701486588):1.153760498):23.19642088):9.160235371):4.419550103):6.24833053	((Carlito_syrichta:29.17599416	Cephalopachus_bancanus:29.17599416):32.20659352	(((Paralouatta_varonai:17.26446027	(Pithecia_monachus:2.379985291	Pithecia_pithecia:2.379985291):15.00557342):7.982003584	((Alouatta_palliatus:3.788536081	(Alouatta_belzebul:2.542096587	Alouatta_seniculus:2.542096588):1.246439493):20.03538803	((Callithrix_jacchus:20.27829107	(Aotus_azarae:2.594646607	Aotus_trivirgatus:2.594646608):17.68364446):1.769347643	(Saimiri_sciureus:20.82245091	(Sapajus_apella:8.622376088	(Cebus_albifrons:0.3108700414	Cebus_olivaceus:0.3108700414):8.311506047):12.20007481):1.22518781):1.776285398):1.543638182):17.63315889	((Ekembo_heseloni:10.97349839	((Hylobates_lar:5.795542992	Symphalangus_syndactylus:5.795542992):17.74548656	(Pongo_pygmaeus:18.96760687	(Gorilla_gorilla:10.2556015	((Pan_paniscus:2.026100014
(((Adapis_parisiensis:18.70338595	Notharctus_tenebrosus:10.02259242):0.4469877957	((((Arctocebus_calabarensis:13.89108748	Perodicticus_potto:13.89108748):18.94377989	(Loris_tardigradus:15.90844266	Nycticebus_coucang:15.90844266):16.92642471):5.615926987	(Euoticus_elegantulus:7.333551572	(Galagoides_demidoff:7.326212021	((Galago_senegalensis:0.7415732725	Galago_moholi:0.7415732724):6.493962659	(Sciurocheirus_alleni:5.557909293	(Otolemur_crassicaudatus:0.4838598011	Otolemur_garnettii:0.4838598011):5.074049492):1.677626639):0.09067608928):0.007339550043):31.11724278):15.56957261	(Daubentonia_madagascariensis:40.5535074	((Varecia_variegata:14.25714943	((Hapalemur_griseus:8.944466458	Lemur_catta:8.944466458):3.028526756	(Eulemur_macaco:3.644527196	(Eulemur_fulvus:3.042211494	Eulemur_mongoz:3.042211494):0.6023157011):8.328466019):2.28415622):8.251139583	((Lepilemur_leucopus:18.08831581	(Microcebus_murinus:13.05907777	(Cheirogaleus_major:2.998496617	Cheirogaleus_medius:2.998496617):10.06058115):5.029238042):2.245746481	(Archaeolemur_edwardsi:15.46198435	(Indri_indri:14.03846698	(Avahi_laniger:10.5376369	(Propithecus_verreauxi:4.04351798	Propithecus_diadema:4.04351798):6.494118919):3.500830084):1.424517364):4.871077944):2.174226725):18.04521838):13.46685956):5.50608515):5.329710994	((Carlito_syrichta:30.09267324	Cephalopachus_bancanus:30.09267324):29.71310909	(((Paralouatta_varonai:17.9422666	(Pithecia_monachus:2.966168935	Pithecia_pithecia:2.966168935):15.06600904):4.549568077	((Alouatta_palliatus:4.393352569	(Alouatta_belzebul:2.066602567	Alouatta_seniculus:2.066602567):2.326750002):17.0665986	((Callithrix_jacchus:19.75008656	(Aotus_azarae:2.761474427	Aotus_trivirgatus:2.761474427):16.98861213):0.9839587909	(Saimiri_sciureus:19.80774458	(Sapajus_apella:5.449610127	(Cebus_albifrons:0.6070338546	Cebus_olivaceus:0.6070338546):4.842576273):14.35813446):0.9263007647):0.7259058251):1.12179488):18.92300559	((Ekembo_heseloni:9.787872636	((Hylobates_lar:5.999607933	Symphalangus_syndactylus:5.999607934):14.56355057	(Pongo_pygmaeus:16.55971698	(Gorilla_gorilla:10.03620466	((Pan_paniscus:2.690876321
(((Adapis_parisiensis:18.26110834	Notharctus_tenebrosus:8.34200489):2.785068889	((((Arctocebus_calabarensis:14.35584785	Perodicticus_potto:14.35584784):12.73588708	(Loris_tardigradus:17.79153946	Nycticebus_coucang:17.79153946):9.300195462):11.02628402	(Euoticus_elegantulus:8.73495811	(Galagoides_demidoff:8.72956171	((Galago_senegalensis:0.6750558718	Galago_moholi:0.6750558717):7.825141512	(Sciurocheirus_alleni:6.013820895	(Otolemur_crassicaudatus:0.2278829894	Otolemur_garnettii:0.2278829894):5.785937905):2.486376488):0.2293643273):0.005396400484):29.38306083):12.80627296	(Daubentonia_madagascariensis:41.86257998	((Varecia_variegata:14.62782988	((Hapalemur_griseus:6.59289229	Lemur_catta:6.592892291):4.197329167	(Eulemur_macaco:3.408971479	(Eulemur_fulvus:3.021007746	Eulemur_mongoz:3.021007745):0.3879637337):7.381249979):3.837608427):8.029864859	((Lepilemur_leucopus:19.35126149	(Microcebus_murinus:14.2326601	(Cheirogaleus_major:3.09432633	Cheirogaleus_medius:3.09432633):11.13833377):5.118601398):1.471203676	(Archaeolemur_edwardsi:15.43239247	(Indri_indri:13.6440437	(Avahi_laniger:10.27376305	(Propithecus_verreauxi:3.689645979	Propithecus_diadema:3.68964598):6.584117073):3.370280643):1.789348777):5.389072699):1.835229575):19.20488523):9.06171193):8.818545777):4.399535941	((Carlito_syrichta:31.82779101	Cephalopachus_bancanus:31.82779101):28.71432301	(((Paralouatta_varonai:19.42988552	(Pithecia_monachus:2.131791203	Pithecia_pithecia:2.131791203):18.58526797):2.756513961	((Alouatta_palliatus:2.921730311	(Alouatta_belzebul:2.023991009	Alouatta_seniculus:2.023991009):0.8977393026):19.08513561	((Callithrix_jacchus:19.72403408	(Aotus_azarae:3.42781534	Aotus_trivirgatus:3.42781534):16.29621875):1.14768302	(Saimiri_sciureus:19.61435686	(Sapajus_apella:7.609918741	(Cebus_albifrons:0.2709497692	Cebus_olivaceus:0.2709497692):7.338968971):12.00443811):1.257360247):1.135148813):1.466707214):18.20524003	((Ekembo_heseloni:9.639720486	((Hylobates_lar:4.897784693	Symphalangus_syndactylus:4.897784692):17.0580414	(Pongo_pygmaeus:16.32546493	(Gorilla_gorilla:9.085236888	((Pan_paniscus:1.726594289
(((Adapis_parisiensis:20.06478484	Notharctus_tenebrosus:11.14931031):0.1848561226	((((Arctocebus_calabarensis:18.44975976	Perodicticus_potto:18.44975975):8.662361814	(Loris_tardigradus:19.20127035	Nycticebus_coucang:19.20127034):7.910851221):11.28547921	(Euoticus_elegantulus:34.64259416	(Galagoides_demidoff:16.68722845	((Galago_senegalensis:0.4461432766	Galago_moholi:0.4461432766):15.23193194	(Sciurocheirus_alleni:5.716985943	(Otolemur_crassicaudatus:0.1756926286	Otolemur_garnettii:0.1756926286):5.541293314):9.961089274):1.009153234):17.95536571):3.755006622):14.535328	(Daubentonia_madagascariensis:40.99535919	((Varecia_variegata:16.07730927	((Hapalemur_griseus:6.609411915	Lemur_catta:6.609411915):6.749885504	(Eulemur_macaco:3.02369788	(Eulemur_fulvus:2.290063511	Eulemur_mongoz:2.290063511):0.7336343681):10.33559953):2.718011854):7.759354958	((Lepilemur_leucopus:19.03550612	(Microcebus_murinus:14.5020316	(Cheirogaleus_major:2.473612797	Cheirogaleus_medius:2.473612797):12.02841881):4.533474521):2.72225468	(Archaeolemur_edwardsi:17.16235918	(Indri_indri:16.10613029	(Avahi_laniger:10.26638823	(Propithecus_verreauxi:4.565766903	Propithecus_diadema:4.565766902):5.70062133):5.839742056):1.057228891):4.594401625):2.078903427):17.15869496):11.93756958):6.566517527):5.007275979	((Carlito_syrichta:29.27464086	Cephalopachus_bancanus:29.27464086):32.27831216	(((Paralouatta_varonai:20.03324525	(Pithecia_monachus:1.919375779	Pithecia_pithecia:1.919375779):18.82717245):1.062309842	((Alouatta_palliatus:3.819226456	(Alouatta_belzebul:2.451555853	Alouatta_seniculus:2.451555853):1.367670603):17.66575747	((Callithrix_jacchus:19.69968308	(Aotus_azarae:3.959427531	Aotus_trivirgatus:3.959427531):15.74025555):1.122754527	(Saimiri_sciureus:19.86922191	(Sapajus_apella:4.967013205	(Cebus_albifrons:0.4256255358	Cebus_olivaceus:0.4256255358):4.541387669):14.9022087):0.9532157079):0.6625463147):0.3238741414):20.26099372	((Ekembo_heseloni:6.846223185	((Hylobates_lar:6.128360816	Symphalangus_syndactylus:6.128360815):15.1917186	(Pongo_pygmaeus:15.27970766	(Gorilla_gorilla:9.172248811	((Pan_paniscus:2.885957526
(((Adapis_parisiensis:21.21339963	Notharctus_tenebrosus:11.76499757):1.246760351	((((Arctocebus_calabarensis:7.579336094	Perodicticus_potto:7.579336095):18.48627912	(Loris_tardigradus:13.62895891	Nycticebus_coucang:13.62895891):12.43665631):16.28456604	(Euoticus_elegantulus:37.22214769	(Galagoides_demidoff:10.09407239	((Galago_senegalensis:0.971893091	Galago_moholi:0.971893091):8.582254937	(Sciurocheirus_alleni:7.337436537	(Otolemur_crassicaudatus:0.4534730627	Otolemur_garnettii:0.4534730627):6.883963474):2.216711491):0.5399243628):27.12807529):5.128033575):12.58541831	(Daubentonia_madagascariensis:38.94619147	((Varecia_variegata:14.18235372	((Hapalemur_griseus:7.656797352	Lemur_catta:7.656797353):2.043209733	(Eulemur_macaco:4.604290928	(Eulemur_fulvus:3.770132464	Eulemur_mongoz:3.770132464):0.8341584644):5.095716158):4.482346638):8.661925304	((Lepilemur_leucopus:17.48610942	(Microcebus_murinus:13.08039238	(Cheirogaleus_major:3.530253056	Cheirogaleus_medius:3.530253056):9.550139321):4.405717039):4.122239596	(Archaeolemur_edwardsi:16.97011633	(Indri_indri:13.53098122	(Avahi_laniger:8.359807433	(Propithecus_verreauxi:6.446242808	Propithecus_diadema:6.446242808):1.913564625):5.171173788):3.440135107):4.637232684):1.235930015):16.10191243):15.98940811):4.769141435):4.945987391	((Carlito_syrichta:32.27701801	Cephalopachus_bancanus:32.27701801):28.86277008	(((Paralouatta_varonai:18.99822016	(Pithecia_monachus:1.979073063	Pithecia_pithecia:1.979073063):17.10872942):5.135363066	((Alouatta_palliatus:4.366114017	(Alouatta_belzebul:3.375032212	Alouatta_seniculus:3.375032212):0.991081805):19.19578544	((Callithrix_jacchus:19.89673912	(Aotus_azarae:2.969789116	Aotus_trivirgatus:2.969789116):16.92695):1.177695426	(Saimiri_sciureus:20.13186245	(Sapajus_apella:11.12830497	(Cebus_albifrons:0.5324806887	Cebus_olivaceus:0.5324806887):10.59582428):9.003557481):0.9425720899):2.487464915):0.6612660932):16.43283238	((Ekembo_heseloni:11.66020992	((Hylobates_lar:5.10928642	Symphalangus_syndactylus:5.10928642):15.95410308	(Pongo_pygmaeus:17.41911894	(Gorilla_gorilla:9.721436834	((Pan_paniscus:2.148168184
(((Adapis_parisiensis:18.11216986	Notharctus_tenebrosus:7.127049231):1.760021057	((((Arctocebus_calabarensis:12.27947211	Perodicticus_potto:12.27947211):11.07024774	(Loris_tardigradus:18.39625569	Nycticebus_coucang:18.39625569):4.953464154):18.81343851	(Euoticus_elegantulus:37.94087867	(Galagoides_demidoff:8.556489567	((Galago_senegalensis:0.9087390767	Galago_moholi:0.9087390767):7.63192023	(Sciurocheirus_alleni:5.636064166	(Otolemur_crassicaudatus:0.1177275345	Otolemur_garnettii:0.1177275345):5.518336632):2.904595141):0.01583026011):29.38438911):4.22227968):11.08057061	(Daubentonia_madagascariensis:38.33766233	((Varecia_variegata:13.21231321	((Hapalemur_griseus:6.393237402	Lemur_catta:6.393237403):3.908089916	(Eulemur_macaco:2.221323647	(Eulemur_fulvus:2.018495681	Eulemur_mongoz:2.018495681):0.2028279667):8.080003672):2.910985893):5.562433233	((Lepilemur_leucopus:15.70382824	(Microcebus_murinus:12.43914703	(Cheirogaleus_major:2.632405966	Cheirogaleus_medius:2.632405966):9.806741068):3.264681209):2.47016888	(Archaeolemur_edwardsi:12.47838675	(Indri_indri:11.05224963	(Avahi_laniger:7.993547482	(Propithecus_verreauxi:3.893721831	Propithecus_diadema:3.893721831):4.099825652):3.058702145):1.427137121):5.694610374):0.6007493228):19.56291589):14.90606663):5.830685708):4.740482141	((Carlito_syrichta:32.76366595	Cephalopachus_bancanus:32.76366595):27.72174781	(((Paralouatta_varonai:19.60084424	(Pithecia_monachus:1.438642385	Pithecia_pithecia:1.438642385):18.31864167):3.150744702	((Alouatta_palliatus:3.99568857	(Alouatta_belzebul:3.360634789	Alouatta_seniculus:3.360634789):0.635053781):18.58409567	((Callithrix_jacchus:21.30884318	(Aotus_azarae:2.633093097	Aotus_trivirgatus:2.633093096):18.67575008):0.4114911525	(Saimiri_sciureus:20.30251342	(Sapajus_apella:4.759642328	(Cebus_albifrons:0.3627668194	Cebus_olivaceus:0.3627668194):4.396875509):15.54287109):1.417820916):0.8594499104):0.3282445119):18.28499204	((Ekembo_heseloni:10.19197328	((Hylobates_lar:5.278789356	Symphalangus_syndactylus:5.278789356):17.32219599	(Pongo_pygmaeus:15.68912897	(Gorilla_gorilla:10.12214001	((Pan_paniscus:1.79290437
(((Adapis_parisiensis:18.87869785	Notharctus_tenebrosus:9.93745004):0.510500526	((((Arctocebus_calabarensis:9.984905723	Perodicticus_potto:9.984905723):5.190708989	(Loris_tardigradus:9.493310104	Nycticebus_coucang:9.493310103):5.682304608):23.9872137	(Euoticus_elegantulus:34.80580363	(Galagoides_demidoff:9.373334028	((Galago_senegalensis:1.01236717	Galago_moholi:1.01236717):7.457987388	(Sciurocheirus_alleni:5.272720282	(Otolemur_crassicaudatus:0.3554863799	Otolemur_garnettii:0.3554863799):4.917233903):3.197634276):0.9029794706):25.43246961):4.357024782):10.41876723	(Daubentonia_madagascariensis:40.49321595	((Varecia_variegata:9.379940668	((Hapalemur_griseus:5.357432776	Lemur_catta:5.357432776):3.067584096	(Eulemur_macaco:3.145222497	(Eulemur_fulvus:2.664413446	Eulemur_mongoz:2.664413445):0.4808090517):5.279794375):0.9549237965):8.461522513	((Lepilemur_leucopus:15.39031321	(Microcebus_murinus:10.73875015	(Cheirogaleus_major:2.380428791	Cheirogaleus_medius:2.380428791):8.358321355):4.65156306):1.543347162	(Archaeolemur_edwardsi:10.49158625	(Indri_indri:9.234629138	(Avahi_laniger:6.656008949	(Propithecus_verreauxi:3.390090742	Propithecus_diadema:3.390090741):3.265918207):2.578620188):1.257957117):6.441074113):0.9078028134):22.65175276):9.088379704):9.654979514):4.033428907	((Carlito_syrichta:32.02752378	Cephalopachus_bancanus:32.02752378):28.27074989	(((Paralouatta_varonai:17.11843848	(Pithecia_monachus:1.766184069	Pithecia_pithecia:1.766184069):15.58892788):4.023402878	((Alouatta_palliatus:2.700525275	(Alouatta_belzebul:1.960064551	Alouatta_seniculus:1.960064551):0.7404607248):18.23173448	((Callithrix_jacchus:19.99634126	(Aotus_azarae:2.516855543	Aotus_trivirgatus:2.516855543):17.47948572):0.07591498679	(Saimiri_sciureus:19.28043143	(Sapajus_apella:4.53218007	(Cebus_albifrons:0.7951609441	Cebus_olivaceus:0.7951609441):3.737019126):14.74825136):0.7918248197):0.8600035054):0.4462550727):18.92870162	((Ekembo_heseloni:6.971566195	((Hylobates_lar:4.735070475	Symphalangus_syndactylus:4.735070475):12.96570343	(Pongo_pygmaeus:14.93353572	(Gorilla_gorilla:10.54138098	((Pan_paniscus:1.469835973
(((Adapis_parisiensis:18.5818534	Notharctus_tenebrosus:7.737874043):1.240775684	((((Arctocebus_calabarensis:10.68916971	Perodicticus_potto:10.6891697):19.16690682	(Loris_tardigradus:15.81575887	Nycticebus_coucang:15.81575887):14.04031765):9.30936224	(Euoticus_elegantulus:35.60976506	(Galagoides_demidoff:12.07475631	((Galago_senegalensis:0.7449843745	Galago_moholi:0.7449843745):10.68362005	(Sciurocheirus_alleni:4.719594595	(Otolemur_crassicaudatus:0.3280356754	Otolemur_garnettii:0.3280356754):4.391558919):6.709009829):0.6461518885):23.53500875):3.5556737):13.11892806	(Daubentonia_madagascariensis:40.22972843	((Varecia_variegata:11.69738695	((Hapalemur_griseus:6.255539004	Lemur_catta:6.255539004):3.401939723	(Eulemur_macaco:3.23073381	(Eulemur_fulvus:2.687671636	Eulemur_mongoz:2.687671636):0.5430621742):6.426744917):2.039908224):9.626581013	((Lepilemur_leucopus:17.08388204	(Microcebus_murinus:12.28692342	(Cheirogaleus_major:2.96540021	Cheirogaleus_medius:2.96540021):9.321523204):4.796958629):3.023122313	(Archaeolemur_edwardsi:16.58787636	(Indri_indri:16.18232353	(Avahi_laniger:11.05579427	(Propithecus_verreauxi:5.174872046	Propithecus_diadema:5.174872046):5.88092222):5.126529264):0.4065528336):3.518127993):1.216963607):18.90576047):12.0546384):6.987734895):5.100059335	((Carlito_syrichta:32.16871879	Cephalopachus_bancanus:32.16871879):28.95332036	(((Paralouatta_varonai:20.30102479	(Pithecia_monachus:1.818097379	Pithecia_pithecia:1.818097378):18.72053951):2.54786123	((Alouatta_palliatus:3.689929844	(Alouatta_belzebul:2.281786176	Alouatta_seniculus:2.281786176):1.408143669):18.44071989	((Callithrix_jacchus:20.82968803	(Aotus_azarae:2.135178098	Aotus_trivirgatus:2.135178098):18.69450993):0.2040336091	(Saimiri_sciureus:20.2377682	(Sapajus_apella:9.273967154	(Cebus_albifrons:1.801651502	Cebus_olivaceus:1.801651502):7.472315652):10.96380105):0.7959534336):1.096928103):0.9558483792):18.6327778	((Ekembo_heseloni:11.26407296	((Hylobates_lar:5.084864409	Symphalangus_syndactylus:5.084864408):17.67454672	(Pongo_pygmaeus:18.00305896	(Gorilla_gorilla:9.131438038	((Pan_paniscus:1.569574001
(((Adapis_parisiensis:19.01735394	Notharctus_tenebrosus:11.84610962):0.5825220259	((((Arctocebus_calabarensis:12.2954438	Perodicticus_potto:12.2954438):11.72203323	(Loris_tardigradus:16.04825613	Nycticebus_coucang:16.04825613):7.969220897):17.1729155	(Euoticus_elegantulus:37.2771863	(Galagoides_demidoff:13.22855446	((Galago_senegalensis:1.307470775	Galago_moholi:1.307470775):9.982523912	(Sciurocheirus_alleni:4.835773416	(Otolemur_crassicaudatus:0.3141979847	Otolemur_garnettii:0.3141979847):4.521575431):6.454221271):1.938559772):24.04863183):3.913206233):9.371502321	(Daubentonia_madagascariensis:38.5949825	((Varecia_variegata:12.69966503	((Hapalemur_griseus:7.154365083	Lemur_catta:7.154365083):3.577955532	(Eulemur_macaco:3.203405502	(Eulemur_fulvus:2.882951357	Eulemur_mongoz:2.882951358):0.3204541445):7.528915112):1.967344416):8.613887894	((Lepilemur_leucopus:18.36953894	(Microcebus_murinus:13.65627114	(Cheirogaleus_major:1.777391127	Cheirogaleus_medius:1.777391127):11.87888001):4.713267806):2.366511294	(Archaeolemur_edwardsi:13.73887801	(Indri_indri:13.3133463	(Avahi_laniger:10.7498654	(Propithecus_verreauxi:6.370282573	Propithecus_diadema:6.370282574):4.379582824):2.563480905):0.4265317054):6.996172226):0.5775026893):17.28142958):11.96691235):9.080720779):2.969793954	((Carlito_syrichta:30.87112337	Cephalopachus_bancanus:30.87112338):28.55536169	(((Paralouatta_varonai:19.36021684	(Pithecia_monachus:3.253555565	Pithecia_pithecia:3.253555566):17.0572931):2.438063886	((Alouatta_palliatus:3.237699668	(Alouatta_belzebul:2.087776162	Alouatta_seniculus:2.087776161):1.149923506):17.61549482	((Callithrix_jacchus:20.0341444	(Aotus_azarae:2.595475096	Aotus_trivirgatus:2.595475096):17.4386693):0.3724609323	(Saimiri_sciureus:19.61554452	(Sapajus_apella:5.718582246	(Cebus_albifrons:1.286573713	Cebus_olivaceus:1.286573713):4.432008533):13.89696227):0.7910608145):0.4465891543):1.895718064):17.81553746	((Ekembo_heseloni:10.93283369	((Hylobates_lar:4.290301488	Symphalangus_syndactylus:4.290301489):14.67179222	(Pongo_pygmaeus:16.8261576	(Gorilla_gorilla:9.200591378	((Pan_paniscus:1.749800205
(((Adapis_parisiensis:18.43032551	Notharctus_tenebrosus:12.12942786):1.712852909	((((Arctocebus_calabarensis:10.75413462	Perodicticus_potto:10.75413462):13.0560304	(Loris_tardigradus:11.97465057	Nycticebus_coucang:11.97465057):11.83551445):13.58397798	(Euoticus_elegantulus:9.947712717	(Galagoides_demidoff:9.508339074	((Galago_senegalensis:0.7728202756	Galago_moholi:0.7728202756):8.580984308	(Sciurocheirus_alleni:5.336345668	(Otolemur_crassicaudatus:0.3185770455	Otolemur_garnettii:0.3185770455):5.017768622):4.017458916):0.1545344905):0.4393736426):27.44643028):17.36496751	(Daubentonia_madagascariensis:40.42643682	((Varecia_variegata:12.39471968	((Hapalemur_griseus:5.628008094	Lemur_catta:5.628008094):2.888781033	(Eulemur_macaco:2.612473758	(Eulemur_fulvus:2.074742035	Eulemur_mongoz:2.074742035):0.5377317228):5.904315369):3.877930551):9.473882738	((Lepilemur_leucopus:18.07359904	(Microcebus_murinus:11.60846295	(Cheirogaleus_major:2.442695846	Cheirogaleus_medius:2.442695846):9.1657671):6.465136092):2.513560508	(Archaeolemur_edwardsi:12.24236619	(Indri_indri:11.77801708	(Avahi_laniger:9.142620387	(Propithecus_verreauxi:3.758463941	Propithecus_diadema:3.758463941):5.384156446):2.635396695):0.4653491082):8.343793356):1.281442871):18.55783439):14.33267369):5.309739706):4.028910696	((Carlito_syrichta:32.84709285	Cephalopachus_bancanus:32.84709284):27.86602504	(((Paralouatta_varonai:18.65907812	(Pithecia_monachus:1.759770349	Pithecia_pithecia:1.759770349):17.09033278):4.1269673	((Alouatta_palliatus:3.25971299	(Alouatta_belzebul:2.263198768	Alouatta_seniculus:2.263198768):0.9965142225):17.70476836	((Callithrix_jacchus:20.19104477	(Aotus_azarae:2.462110574	Aotus_trivirgatus:2.462110574):17.72893419):0.1410884241	(Saimiri_sciureus:19.53731085	(Sapajus_apella:11.03076562	(Cebus_albifrons:0.8470754642	Cebus_olivaceus:0.8470754641):10.18369016):8.506545222):0.7948223459):0.6323481537):2.01258908):18.09743799	((Ekembo_heseloni:9.963660799	((Hylobates_lar:4.647596684	Symphalangus_syndactylus:4.647596684):15.35323129	(Pongo_pygmaeus:16.73700858	(Gorilla_gorilla:10.94054884	((Pan_paniscus:1.000212464
(((Adapis_parisiensis:20.67896926	Notharctus_tenebrosus:9.363545067):0.7918583876	((((Arctocebus_calabarensis:19.25647617	Perodicticus_potto:19.25647617):5.099073887	(Loris_tardigradus:16.29712498	Nycticebus_coucang:16.29712499):8.058425074):17.05581113	(Euoticus_elegantulus:34.15283991	(Galagoides_demidoff:11.80002422	((Galago_senegalensis:0.7219112598	Galago_moholi:0.7219112599):10.96681773	(Sciurocheirus_alleni:8.128285116	(Otolemur_crassicaudatus:0.2555498916	Otolemur_garnettii:0.2555498916):7.872735224):3.560443872):0.1112952294):22.35281569):7.25852128):9.745981626	(Daubentonia_madagascariensis:41.5156692	((Varecia_variegata:11.18725883	((Hapalemur_griseus:5.976651943	Lemur_catta:5.976651943):2.368090412	(Eulemur_macaco:4.143492286	(Eulemur_fulvus:3.374063714	Eulemur_mongoz:3.374063714):0.769428572):4.201250069):2.842516471):13.57725338	((Lepilemur_leucopus:20.55818292	(Microcebus_murinus:15.61447406	(Cheirogaleus_major:1.769044269	Cheirogaleus_medius:1.769044269):13.8454298):4.943708859):2.485682317	(Archaeolemur_edwardsi:14.99943195	(Indri_indri:12.05248406	(Avahi_laniger:9.667355153	(Propithecus_verreauxi:3.640467608	Propithecus_diadema:3.640467608):6.026887545):2.385128906):2.947947891):8.043433292):1.720646968):16.75115699):9.641673619):8.616875005):4.070265152	((Carlito_syrichta:33.30287831	Cephalopachus_bancanus:33.30287831):27.49355564	(((Paralouatta_varonai:16.6977113	(Pithecia_monachus:3.640058042	Pithecia_pithecia:3.640058042):13.80412526):5.761815852	((Alouatta_palliatus:2.721715277	(Alouatta_belzebul:2.366940392	Alouatta_seniculus:2.366940392):0.3547748855):19.75493544	((Callithrix_jacchus:20.90471263	(Aotus_azarae:3.134218826	Aotus_trivirgatus:3.134218826):17.77049381):0.4734165234	(Saimiri_sciureus:19.89672258	(Sapajus_apella:5.725990833	(Cebus_albifrons:1.060408068	Cebus_olivaceus:1.060408068):4.665582765):14.17073175):1.481406577):1.098521556):0.7293484418):17.77404786	((Ekembo_heseloni:7.635164464	((Hylobates_lar:6.47366656	Symphalangus_syndactylus:6.47366656):16.79669353	(Pongo_pygmaeus:16.07309735	(Gorilla_gorilla:8.632916364	((Pan_paniscus:1.707745958
(((Adapis_parisiensis:21.31492517	Notharctus_tenebrosus:11.54197122):0.6326580909	((((Arctocebus_calabarensis:12.44119746	Perodicticus_potto:12.44119746):16.39820997	(Loris_tardigradus:21.47254524	Nycticebus_coucang:21.47254524):7.366862192):8.843448995	(Euoticus_elegantulus:10.22511004	(Galagoides_demidoff:9.896940634	((Galago_senegalensis:0.600148416	Galago_moholi:0.600148416):9.185101877	(Sciurocheirus_alleni:5.168650369	(Otolemur_crassicaudatus:0.2927608021	Otolemur_garnettii:0.2927608021):4.875889567):4.616599923):0.1116903415):0.3281694081):27.45774639):14.77268057	(Daubentonia_madagascariensis:42.56389074	((Varecia_variegata:14.1643843	((Hapalemur_griseus:5.600176095	Lemur_catta:5.600176095):3.448678823	(Eulemur_macaco:3.17405886	(Eulemur_fulvus:2.333428857	Eulemur_mongoz:2.333428857):0.840630002):5.874796058):5.115529386):10.32678586	((Lepilemur_leucopus:18.51654357	(Microcebus_murinus:11.94618892	(Cheirogaleus_major:2.0790031	Cheirogaleus_medius:2.0790031):9.867185818):6.570354654):3.554052635	(Archaeolemur_edwardsi:18.10281782	(Indri_indri:15.90135874	(Avahi_laniger:10.68675789	(Propithecus_verreauxi:3.366189229	Propithecus_diadema:3.36618923):7.320568662):5.214600851):2.20245908):3.966778384):2.420573958):18.07272057):9.891646264):6.192799627):4.89828571	((Carlito_syrichta:30.4070586	Cephalopachus_bancanus:30.4070586):29.59060786	(((Paralouatta_varonai:16.41969541	(Pithecia_monachus:3.72370684	Pithecia_pithecia:3.72370684):12.82431379):6.795287178	((Alouatta_palliatus:3.087170303	(Alouatta_belzebul:2.792295398	Alouatta_seniculus:2.792295398):0.2948749045):19.25457379	((Callithrix_jacchus:20.25508336	(Aotus_azarae:2.973838839	Aotus_trivirgatus:2.973838839):17.28124452):1.327414704	(Saimiri_sciureus:19.94437352	(Sapajus_apella:9.026397616	(Cebus_albifrons:1.155642062	Cebus_olivaceus:1.155642062):7.870755553):10.9179759):1.638124541):0.7592460376):1.001563711):16.75196796	((Ekembo_heseloni:7.162268965	((Hylobates_lar:6.044478756	Symphalangus_syndactylus:6.044478756):12.834678	(Pongo_pygmaeus:14.96234084	(Gorilla_gorilla:11.14186261	((Pan_paniscus:1.468429004
(((Adapis_parisiensis:19.83081718	Notharctus_tenebrosus:10.5113701):2.651036879	((((Arctocebus_calabarensis:11.99304949	Perodicticus_potto:11.99304948):7.539447245	(Loris_tardigradus:16.30060125	Nycticebus_coucang:16.30060124):3.231895484):18.33169428	(Euoticus_elegantulus:8.365965069	(Galagoides_demidoff:7.308940439	((Galago_senegalensis:0.687553898	Galago_moholi:0.6875538979):6.35894436	(Sciurocheirus_alleni:3.848344456	(Otolemur_crassicaudatus:0.5385215428	Otolemur_garnettii:0.5385215428):3.309822914):3.198153803):0.2624421798):1.05702463):29.49822594):15.65179689	(Daubentonia_madagascariensis:37.56895077	((Varecia_variegata:13.69272268	((Hapalemur_griseus:5.980841343	Lemur_catta:5.980841344):3.0846002	(Eulemur_macaco:3.444232917	(Eulemur_fulvus:3.100255643	Eulemur_mongoz:3.100255643):0.3439772741):5.621208627):4.627281133):6.670018091	((Lepilemur_leucopus:17.19613214	(Microcebus_murinus:13.35039369	(Cheirogaleus_major:2.908814272	Cheirogaleus_medius:2.908814272):10.44157941):3.845738449):1.688282097	(Archaeolemur_edwardsi:12.41135135	(Indri_indri:11.15014704	(Avahi_laniger:8.447810497	(Propithecus_verreauxi:5.140253414	Propithecus_diadema:5.140253413):3.307557084):2.702336542):1.262204309):6.472062885):1.478326535):17.20621):15.94703712):6.734571965):3.65111202	((Carlito_syrichta:32.12863284	Cephalopachus_bancanus:32.12863283):28.84124968	(((Paralouatta_varonai:18.63430071	(Pithecia_monachus:2.217271359	Pithecia_pithecia:2.217271359):16.73770784):2.885651434	((Alouatta_palliatus:3.55430281	(Alouatta_belzebul:2.527044766	Alouatta_seniculus:2.527044766):1.027258043):17.76676531	((Callithrix_jacchus:19.81087208	(Aotus_azarae:2.626271912	Aotus_trivirgatus:2.626271912):17.18460016):0.4024794855	(Saimiri_sciureus:19.56977524	(Sapajus_apella:4.515439333	(Cebus_albifrons:0.42500009	Cebus_olivaceus:0.4250000899):4.090439244):15.0543359):0.6435763271):1.107716558):0.5195625172):20.19787637	((Ekembo_heseloni:7.969874717	((Hylobates_lar:5.84283254	Symphalangus_syndactylus:5.842832541):17.24447171	(Pongo_pygmaeus:18.649286	(Gorilla_gorilla:9.845716475	((Pan_paniscus:1.960958535
(((Adapis_parisiensis:22.29376852	Notharctus_tenebrosus:9.692330211):0.3342588088	((((Arctocebus_calabarensis:18.84331544	Perodicticus_potto:18.84331544):18.41333724	(Loris_tardigradus:13.2291012	Nycticebus_coucang:13.2291012):24.02755148):3.568649472	(Euoticus_elegantulus:35.0311535	(Galagoides_demidoff:10.18982248	((Galago_senegalensis:0.8254143789	Galago_moholi:0.8254143789):9.3555705	(Sciurocheirus_alleni:6.2015702	(Otolemur_crassicaudatus:0.3034421895	Otolemur_garnettii:0.3034421895):5.898128011):3.979414679):0.008837599319):24.84133102):5.794148658):11.19140367	(Daubentonia_madagascariensis:43.70524191	((Varecia_variegata:13.95663541	((Hapalemur_griseus:7.929652475	Lemur_catta:7.929652475):2.062551879	(Eulemur_macaco:4.003570356	(Eulemur_fulvus:2.938759771	Eulemur_mongoz:2.938759771):1.064810585):5.988633998):3.964431052):11.16695134	((Lepilemur_leucopus:18.47984694	(Microcebus_murinus:14.85793964	(Cheirogaleus_major:3.919083867	Cheirogaleus_medius:3.919083867):10.93885578):3.621907295):2.206402716	(Archaeolemur_edwardsi:18.43770984	(Indri_indri:14.07032872	(Avahi_laniger:9.83021486	(Propithecus_verreauxi:4.829197539	Propithecus_diadema:4.829197538):5.001017321):4.240113864):4.368381119):2.247539815):4.437337089):18.58165517):8.311463911):7.665854715):5.388929231	((Carlito_syrichta:30.56685071	Cephalopachus_bancanus:30.56685071):32.04808507	(((Paralouatta_varonai:16.43243863	(Pithecia_monachus:3.258976517	Pithecia_pithecia:3.258976517):14.45759635):4.434843972	((Alouatta_palliatus:3.136615319	(Alouatta_belzebul:1.476238945	Alouatta_seniculus:1.476238945):1.660376374):18.40964306	((Callithrix_jacchus:19.9072139	(Aotus_azarae:2.620954371	Aotus_trivirgatus:2.620954371):17.28625953):1.041022678	(Saimiri_sciureus:19.29043412	(Sapajus_apella:4.869683834	(Cebus_albifrons:0.7581267313	Cebus_olivaceus:0.7581267313):4.111557103):14.42075029):1.657802455):0.5980218038):0.6051584566):20.4950755	((Ekembo_heseloni:8.202181299	((Hylobates_lar:5.081437501	Symphalangus_syndactylus:5.0814375):15.7868146	(Pongo_pygmaeus:16.94937072	(Gorilla_gorilla:9.780793175	((Pan_paniscus:1.725641559
(((Adapis_parisiensis:19.69090574	Notharctus_tenebrosus:10.04448767):0.1795475582	((((Arctocebus_calabarensis:16.19683592	Perodicticus_potto:16.19683592):19.89708095	(Loris_tardigradus:17.42376183	Nycticebus_coucang:17.42376183):18.67015504):2.437802701	(Euoticus_elegantulus:8.987364167	(Galagoides_demidoff:8.650405477	((Galago_senegalensis:1.303673133	Galago_moholi:1.303673133):7.281850548	(Sciurocheirus_alleni:3.923315406	(Otolemur_crassicaudatus:0.2132925199	Otolemur_garnettii:0.2132925199):3.710022886):4.662208275):0.06488179687):0.3369586897):29.5443554):14.48460585	(Daubentonia_madagascariensis:39.81760761	((Varecia_variegata:16.75660203	((Hapalemur_griseus:7.708065042	Lemur_catta:7.708065043):3.771849701	(Eulemur_macaco:3.611791215	(Eulemur_fulvus:3.066021732	Eulemur_mongoz:3.066021732):0.545769483):7.868123528):5.27668729):7.493274814	((Lepilemur_leucopus:20.06616782	(Microcebus_murinus:15.26994054	(Cheirogaleus_major:2.639298628	Cheirogaleus_medius:2.639298628):12.63064191):4.796227284):2.844997933	(Archaeolemur_edwardsi:20.02924596	(Indri_indri:17.59423345	(Avahi_laniger:14.75571476	(Propithecus_verreauxi:4.695171295	Propithecus_diadema:4.695171295):10.06054347):2.838518691):2.436012502):2.8809198):1.338711094):15.56773077):13.19871781):6.719577464):5.587836115	((Carlito_syrichta:29.68293123	Cephalopachus_bancanus:29.68293123):31.9410435	(((Paralouatta_varonai:18.22854721	(Pithecia_monachus:3.558907866	Pithecia_pithecia:3.558907866):14.91553809):4.547571157	((Alouatta_palliatus:4.216838649	(Alouatta_belzebul:3.243667576	Alouatta_seniculus:3.243667576):0.9731710734):17.31722522	((Callithrix_jacchus:19.94315738	(Aotus_azarae:3.568033402	Aotus_trivirgatus:3.568033403):16.37512398):0.7406020189	(Saimiri_sciureus:19.57964767	(Sapajus_apella:8.189927631	(Cebus_albifrons:0.4579073647	Cebus_olivaceus:0.4579073647):7.732020266):11.38972004):1.104111727):0.850304473):1.487953244):18.93149899	((Ekembo_heseloni:8.40457687	((Hylobates_lar:6.347213273	Symphalangus_syndactylus:6.347213273):15.30137654	(Pongo_pygmaeus:18.34493273	(Gorilla_gorilla:11.4322514	((Pan_paniscus:1.771065018
(((Adapis_parisiensis:22.1029502	Notharctus_tenebrosus:12.16227399):0.9537347867	((((Arctocebus_calabarensis:12.22333005	Perodicticus_potto:12.22333004):20.52345306	(Loris_tardigradus:12.48311154	Nycticebus_coucang:12.48311154):20.26367157):8.598677339	(Euoticus_elegantulus:37.13408162	(Galagoides_demidoff:10.08296674	((Galago_senegalensis:1.43408833	Galago_moholi:1.43408833):8.599071427	(Sciurocheirus_alleni:5.243678462	(Otolemur_crassicaudatus:0.1683763265	Otolemur_garnettii:0.1683763265):5.075302134):4.789481296):0.04980697837):27.05111489):4.211378819):11.00896706	(Daubentonia_madagascariensis:39.62390875	((Varecia_variegata:13.44670565	((Hapalemur_griseus:6.66798728	Lemur_catta:6.66798728):4.254893779	(Eulemur_macaco:3.680799636	(Eulemur_fulvus:2.615282787	Eulemur_mongoz:2.615282787):1.065516849):7.242081423):2.523824588):6.703927807	((Lepilemur_leucopus:16.08655387	(Microcebus_murinus:11.14827764	(Cheirogaleus_major:1.823198108	Cheirogaleus_medius:1.823198108):9.325079529):4.938276234):0.8739782111	(Archaeolemur_edwardsi:14.63830735	(Indri_indri:13.2765016	(Avahi_laniger:10.5294418	(Propithecus_verreauxi:5.7012696	Propithecus_diadema:5.701269601):4.828172201):2.7470598):1.362805744):2.321224736):3.190101373):19.47327529):12.73051875):7.32970117):5.530680641	((Carlito_syrichta:31.57891743	Cephalopachus_bancanus:31.57891744):30.49590682	(((Paralouatta_varonai:17.65575045	(Pithecia_monachus:1.419396787	Pithecia_pithecia:1.419396787):16.2733687):5.362629471	((Alouatta_palliatus:2.859796074	(Alouatta_belzebul:2.170090332	Alouatta_seniculus:2.170090332):0.6897057417):19.5172139	((Callithrix_jacchus:18.94535486	(Aotus_azarae:1.989302746	Aotus_trivirgatus:1.989302746):16.95605211):2.358804364	(Saimiri_sciureus:20.21438506	(Sapajus_apella:9.891617143	(Cebus_albifrons:0.2292147936	Cebus_olivaceus:0.2292147936):9.662402349):10.32276792):1.089774163):1.072850758):0.6783849812):19.22264335	((Ekembo_heseloni:11.10548856	((Hylobates_lar:5.815356965	Symphalangus_syndactylus:5.815356965):18.18158054	(Pongo_pygmaeus:19.47279411	(Gorilla_gorilla:9.858544624	((Pan_paniscus:1.106575965
(((Adapis_parisiensis:19.52322723	Notharctus_tenebrosus:9.673441129):0.4826788639	((((Arctocebus_calabarensis:10.13696693	Perodicticus_potto:10.13696693):26.3147233	(Loris_tardigradus:15.34392876	Nycticebus_coucang:15.34392876):21.10776147):4.332737577	(Euoticus_elegantulus:34.24306892	(Galagoides_demidoff:8.873235672	((Galago_senegalensis:0.38248464	Galago_moholi:0.3824846399):7.980884569	(Sciurocheirus_alleni:4.623464048	(Otolemur_crassicaudatus:0.4891407724	Otolemur_garnettii:0.4891407724):4.134323276):3.73990516):0.5098664633):25.36983325):6.54135889):12.68525849	(Daubentonia_madagascariensis:44.53919658	((Varecia_variegata:15.66893294	((Hapalemur_griseus:8.344006434	Lemur_catta:8.344006433):4.882604753	(Eulemur_macaco:4.383504577	(Eulemur_fulvus:3.0652408	Eulemur_mongoz:3.0652408):1.318263776):8.84310661):2.442321757):7.311704818	((Lepilemur_leucopus:18.18465989	(Microcebus_murinus:13.28879605	(Cheirogaleus_major:3.893822931	Cheirogaleus_medius:3.893822931):9.39497312):4.895863843):2.285982744	(Archaeolemur_edwardsi:16.89867376	(Indri_indri:15.4384041	(Avahi_laniger:11.12584824	(Propithecus_verreauxi:8.958987189	Propithecus_diadema:8.958987188):2.166861051):4.312555861):1.461269664):3.570968872):2.509995126):21.55855882):8.930489715):6.337017903):4.459047133	((Carlito_syrichta:30.01644539	Cephalopachus_bancanus:30.01644539):31.00205	(((Paralouatta_varonai:18.81448704	(Pithecia_monachus:3.143837154	Pithecia_pithecia:3.143837154):16.90846527):4.48711148	((Alouatta_palliatus:2.44918137	(Alouatta_belzebul:1.901190795	Alouatta_seniculus:1.901190796):0.5479905746):20.64378218	((Callithrix_jacchus:21.48561911	(Aotus_azarae:2.76336541	Aotus_trivirgatus:2.76336541):18.7222537):0.3923948134	(Saimiri_sciureus:20.70329226	(Sapajus_apella:7.312461062	(Cebus_albifrons:0.3659957002	Cebus_olivaceus:0.3659957002):6.946465363):13.39083119):1.174721669):1.214949622):1.446450353):16.2202469	((Ekembo_heseloni:7.731113242	((Hylobates_lar:5.670683989	Symphalangus_syndactylus:5.670683989):15.00396148	(Pongo_pygmaeus:16.60540851	(Gorilla_gorilla:8.656667166	((Pan_paniscus:1.997024389
(((Adapis_parisiensis:20.01317569	Notharctus_tenebrosus:13.02657629):0.3560714915	((((Arctocebus_calabarensis:9.856466733	Perodicticus_potto:9.856466732):12.52385091	(Loris_tardigradus:12.04790228	Nycticebus_coucang:12.04790228):10.33241536):24.00130288	(Euoticus_elegantulus:37.76958785	(Galagoides_demidoff:12.91678418	((Galago_senegalensis:1.306961008	Galago_moholi:1.306961008):11.57075226	(Sciurocheirus_alleni:3.898012102	(Otolemur_crassicaudatus:0.401773598	Otolemur_garnettii:0.401773598):3.496238505):8.979701166):0.03907090817):24.85280368):8.612032661):9.348185336	(Daubentonia_madagascariensis:38.6739451	((Varecia_variegata:11.98697666	((Hapalemur_griseus:5.994747347	Lemur_catta:5.994747347):3.357245281	(Eulemur_macaco:4.110590049	(Eulemur_fulvus:3.797350721	Eulemur_mongoz:3.797350721):0.3132393285):5.241402579):2.634984034):10.58038225	((Lepilemur_leucopus:19.55402743	(Microcebus_murinus:15.12019367	(Cheirogaleus_major:3.412695267	Cheirogaleus_medius:3.412695267):11.7074984):4.433833766):1.0947172	(Archaeolemur_edwardsi:14.65816619	(Indri_indri:12.40809739	(Avahi_laniger:7.249267577	(Propithecus_verreauxi:4.494771313	Propithecus_diadema:4.494771313):2.754496263):5.158829814):2.251068803):5.989578442):1.918614281):16.10658619):17.05586075):4.805960025):3.316029734	((Carlito_syrichta:29.51676056	Cephalopachus_bancanus:29.51676055):30.35737205	(((Paralouatta_varonai:18.75287942	(Pithecia_monachus:1.778211645	Pithecia_pithecia:1.778211645):17.49188734):4.449090332	((Alouatta_palliatus:3.882837008	(Alouatta_belzebul:3.389869941	Alouatta_seniculus:3.389869941):0.492967068):19.14823703	((Callithrix_jacchus:19.34692534	(Aotus_azarae:2.555324389	Aotus_trivirgatus:2.555324389):16.79160095):1.58488329	(Saimiri_sciureus:20.13644629	(Sapajus_apella:6.441967699	(Cebus_albifrons:0.4109676552	Cebus_olivaceus:0.4109676552):6.031000044):13.69447859):0.7953623424):2.099265411):0.6881152734):18.15103596	((Ekembo_heseloni:9.6154907	((Hylobates_lar:4.524813784	Symphalangus_syndactylus:4.524813784):16.51720067	(Pongo_pygmaeus:18.10930221	(Gorilla_gorilla:9.376283767	((Pan_paniscus:2.134952606
(((Adapis_parisiensis:21.67758901	Notharctus_tenebrosus:9.769741987):0.3650024213	((((Arctocebus_calabarensis:12.2627162	Perodicticus_potto:12.2627162):17.42798287	(Loris_tardigradus:16.71133791	Nycticebus_coucang:16.71133791):12.97936115):9.968710422	(Euoticus_elegantulus:34.26077156	(Galagoides_demidoff:13.61236367	((Galago_senegalensis:0.9182060826	Galago_moholi:0.9182060826):12.43207931	(Sciurocheirus_alleni:5.529705521	(Otolemur_crassicaudatus:0.2252512853	Otolemur_garnettii:0.2252512853):5.304454235):7.820579868):0.2620782821):20.64840789):5.398637929):12.57131354	(Daubentonia_madagascariensis:42.41531193	((Varecia_variegata:9.479225061	((Hapalemur_griseus:6.135199146	Lemur_catta:6.135199146):1.727077912	(Eulemur_macaco:3.893231565	(Eulemur_fulvus:3.083937976	Eulemur_mongoz:3.083937976):0.8092935886):3.969045494):1.616948002):11.1841841	((Lepilemur_leucopus:16.39333803	(Microcebus_murinus:10.66293835	(Cheirogaleus_major:2.79560697	Cheirogaleus_medius:2.79560697):7.867331384):5.730399677):2.267065518	(Archaeolemur_edwardsi:14.01127781	(Indri_indri:13.42527623	(Avahi_laniger:11.6301034	(Propithecus_verreauxi:4.165916493	Propithecus_diadema:4.165916492):7.464186905):1.795172834):0.5870015835):4.648125733):2.003005617):21.75190276):9.815411097):6.839585631):3.784364115	((Carlito_syrichta:32.68206783	Cephalopachus_bancanus:32.68206783):26.97228797	(((Paralouatta_varonai:17.69578433	(Pithecia_monachus:2.401904822	Pithecia_pithecia:2.401904822):17.64328559):2.777426506	((Alouatta_palliatus:2.244621617	(Alouatta_belzebul:2.24449194	Alouatta_seniculus:2.24449194):0.0001296771526):19.30824976	((Callithrix_jacchus:19.64392817	(Aotus_azarae:2.559564208	Aotus_trivirgatus:2.559564208):17.08436397):0.9698331041	(Saimiri_sciureus:19.39939734	(Sapajus_apella:4.993013244	(Cebus_albifrons:0.8868353967	Cebus_olivaceus:0.8868353967):4.106177848):14.4063841):1.214363935):0.9391100914):1.269745545):17.23899439	((Ekembo_heseloni:6.881209604	((Hylobates_lar:6.709603335	Symphalangus_syndactylus:6.709603334):12.6981306	(Pongo_pygmaeus:16.17254722	(Gorilla_gorilla:9.662531878	((Pan_paniscus:1.29741
(((Adapis_parisiensis:21.23685525	Notharctus_tenebrosus:8.891773362):0.7648334942	((((Arctocebus_calabarensis:18.21454177	Perodicticus_potto:18.21454177):16.15137655	(Loris_tardigradus:20.71229211	Nycticebus_coucang:20.7122921):13.65362621):3.897029663	(Euoticus_elegantulus:10.78176893	(Galagoides_demidoff:10.76571997	((Galago_senegalensis:0.5631525975	Galago_moholi:0.5631525975):10.19255749	(Sciurocheirus_alleni:5.53846886	(Otolemur_crassicaudatus:0.5492085865	Otolemur_garnettii:0.5492085865):4.989260273):5.217241224):0.01000989124):0.01604895601):27.48117905):17.59594438	(Daubentonia_madagascariensis:36.64955481	((Varecia_variegata:14.5905338	((Hapalemur_griseus:6.968258689	Lemur_catta:6.968258689):3.218372632	(Eulemur_macaco:3.201752874	(Eulemur_fulvus:2.728151287	Eulemur_mongoz:2.728151287):0.4736015873):6.984878446):4.403902476):8.954334151	((Lepilemur_leucopus:20.43516132	(Microcebus_murinus:13.72208295	(Cheirogaleus_major:3.212397074	Cheirogaleus_medius:3.212397074):10.50968587):6.713078375):1.449004487	(Archaeolemur_edwardsi:18.95006565	(Indri_indri:15.25003224	(Avahi_laniger:10.67563089	(Propithecus_verreauxi:3.196746819	Propithecus_diadema:3.19674682):7.478884071):4.574401347):3.701033412):2.933100158):1.66070214):13.10468687):19.20933754):3.317825809):6.454373888	((Carlito_syrichta:30.82118011	Cephalopachus_bancanus:30.82118011):30.98484562	(((Paralouatta_varonai:17.52161501	(Pithecia_monachus:2.76811863	Pithecia_pithecia:2.76811863):15.68212288):5.093239173	((Alouatta_palliatus:3.834706249	(Alouatta_belzebul:2.774367701	Alouatta_seniculus:2.774367701):1.060338548):18.75689912	((Callithrix_jacchus:20.06642564	(Aotus_azarae:2.821871103	Aotus_trivirgatus:2.821871102):17.24455453):0.303658235	(Saimiri_sciureus:19.62446702	(Sapajus_apella:4.723284808	(Cebus_albifrons:0.9032365671	Cebus_olivaceus:0.9032365671):3.820048241):14.90118221):0.7456168556):2.221521495):0.951875312):17.82440101	((Ekembo_heseloni:7.335034223	((Hylobates_lar:6.344674376	Symphalangus_syndactylus:6.344674376):15.62976036	(Pongo_pygmaeus:17.71071342	(Gorilla_gorilla:9.951741896	((Pan_paniscus:1.583108664
(((Adapis_parisiensis:19.0458504	Notharctus_tenebrosus:10.41396697):1.656869553	((((Arctocebus_calabarensis:15.43361404	Perodicticus_potto:15.43361404):11.66652334	(Loris_tardigradus:14.92953067	Nycticebus_coucang:14.92953067):12.17060671):12.37543757	(Euoticus_elegantulus:34.98736125	(Galagoides_demidoff:9.896125383	((Galago_senegalensis:0.40546019	Galago_moholi:0.40546019):8.790996529	(Sciurocheirus_alleni:4.045329211	(Otolemur_crassicaudatus:0.3723594101	Otolemur_garnettii:0.3723594101):3.672969802):5.151127508):0.6996686639):25.09123586):4.488213705):14.98861156	(Daubentonia_madagascariensis:41.26414521	((Varecia_variegata:14.56344938	((Hapalemur_griseus:7.05166751	Lemur_catta:7.05166751):2.476004882	(Eulemur_macaco:3.583390131	(Eulemur_fulvus:2.717584914	Eulemur_mongoz:2.717584913):0.8658052167):5.944282262):5.035776991):8.269424118	((Lepilemur_leucopus:19.52216917	(Microcebus_murinus:15.37934772	(Cheirogaleus_major:2.477061915	Cheirogaleus_medius:2.477061915):12.90228581):4.142821452):2.093579926	(Archaeolemur_edwardsi:14.53194156	(Indri_indri:14.22550913	(Avahi_laniger:9.793438869	(Propithecus_verreauxi:3.792884376	Propithecus_diadema:3.792884376):6.000554493):4.432070258):0.3074324349):7.082807539):1.2171244):18.43127171):13.2000413):4.485023429):5.78466406	((Carlito_syrichta:31.08216334	Cephalopachus_bancanus:31.08216334):30.46735321	(((Paralouatta_varonai:19.24689941	(Pithecia_monachus:2.098990617	Pithecia_pithecia:2.098990616):18.0273935):2.489378483	((Alouatta_palliatus:5.298490389	(Alouatta_belzebul:2.782377697	Alouatta_seniculus:2.782377697):2.516112692):16.57256833	((Callithrix_jacchus:18.3850202	(Aotus_azarae:2.565711545	Aotus_trivirgatus:2.565711545):15.81930866):2.420773857	(Saimiri_sciureus:19.47905607	(Sapajus_apella:4.406390985	(Cebus_albifrons:1.689278022	Cebus_olivaceus:1.689278022):2.717112962):15.07266508):1.326737991):1.065264656):0.7447038855):19.61255987	((Ekembo_heseloni:7.970943144	((Hylobates_lar:5.890711696	Symphalangus_syndactylus:5.890711697):17.98585462	(Pongo_pygmaeus:16.99270508	(Gorilla_gorilla:10.7537294	((Pan_paniscus:3.065967151
(((Adapis_parisiensis:23.0670385	Notharctus_tenebrosus:13.26451659):0.07951110198	((((Arctocebus_calabarensis:13.22439418	Perodicticus_potto:13.22439418):20.4257362	(Loris_tardigradus:21.50134382	Nycticebus_coucang:21.50134381):12.14878656):4.569592915	(Euoticus_elegantulus:10.992768	(Galagoides_demidoff:10.39416949	((Galago_senegalensis:0.6895255081	Galago_moholi:0.6895255081):9.46308022	(Sciurocheirus_alleni:5.45511705	(Otolemur_crassicaudatus:0.3784338833	Otolemur_garnettii:0.3784338833):5.076683167):4.697488678):0.2415637671):0.5985984984):27.2269553):13.31040984	(Daubentonia_madagascariensis:41.34854011	((Varecia_variegata:15.89324284	((Hapalemur_griseus:7.474077376	Lemur_catta:7.474077376):3.228380434	(Eulemur_macaco:3.566811124	(Eulemur_fulvus:3.026616802	Eulemur_mongoz:3.026616802):0.5401943217):7.135646686):5.190785034):7.464014889	((Lepilemur_leucopus:17.88115509	(Microcebus_murinus:15.27596653	(Cheirogaleus_major:4.895918234	Cheirogaleus_medius:4.895918234):10.38004829):2.605188565):3.68604235	(Archaeolemur_edwardsi:13.61592731	(Indri_indri:13.08415498	(Avahi_laniger:9.302500917	(Propithecus_verreauxi:4.21105869	Propithecus_diadema:4.21105869):5.091442227):3.78165406):0.5327723323):7.950270131):1.790060292):17.99128238):10.18159302):8.268665215):4.129790609	((Carlito_syrichta:30.5908063	Cephalopachus_bancanus:30.5908063):30.58717217	(((Paralouatta_varonai:18.06954906	(Pithecia_monachus:1.701160299	Pithecia_pithecia:1.701160299):17.21290734):3.130512519	((Alouatta_palliatus:3.19412695	(Alouatta_belzebul:2.38997039	Alouatta_seniculus:2.38997039):0.8041565602):18.37370986	((Callithrix_jacchus:19.88829305	(Aotus_azarae:2.950798316	Aotus_trivirgatus:2.950798316):16.93749474):0.5293045446	(Saimiri_sciureus:19.41556832	(Sapajus_apella:8.439901329	(Cebus_albifrons:0.4635293352	Cebus_olivaceus:0.4635293352):7.976371995):10.97566699):1.002029279):1.150239219):0.4767433378):19.30150863	((Ekembo_heseloni:10.78600661	((Hylobates_lar:6.205860102	Symphalangus_syndactylus:6.205860102):16.85014671	(Pongo_pygmaeus:16.27983368	(Gorilla_gorilla:9.159013122	((Pan_paniscus:1.045589583
(((Adapis_parisiensis:18.79048453	Notharctus_tenebrosus:9.571288608):0.1007876244	((((Arctocebus_calabarensis:16.16072234	Perodicticus_potto:16.16072234):8.512349937	(Loris_tardigradus:17.26343384	Nycticebus_coucang:17.26343384):7.409638449):16.36312678	(Euoticus_elegantulus:37.2084948	(Galagoides_demidoff:11.29221905	((Galago_senegalensis:0.6001653312	Galago_moholi:0.6001653311):10.69142765	(Sciurocheirus_alleni:6.170094436	(Otolemur_crassicaudatus:0.4942179658	Otolemur_garnettii:0.4942179658):5.67587647):5.121498541):0.0006260766885):25.91627575):3.827704266):10.93141488	(Daubentonia_madagascariensis:47.5120056	((Varecia_variegata:12.33909669	((Hapalemur_griseus:6.529918127	Lemur_catta:6.529918127):4.234459692	(Eulemur_macaco:3.7999602	(Eulemur_fulvus:3.388950864	Eulemur_mongoz:3.388950864):0.4110093352):6.964417621):1.574718869):11.76712361	((Lepilemur_leucopus:19.6777822	(Microcebus_murinus:15.07611645	(Cheirogaleus_major:2.396227797	Cheirogaleus_medius:2.396227797):12.67988865):4.601665751):3.122717503	(Archaeolemur_edwardsi:15.25689325	(Indri_indri:14.44889283	(Avahi_laniger:12.04653111	(Propithecus_verreauxi:4.543344785	Propithecus_diadema:4.543344785):7.503186325):2.402361723):0.8090004185):7.542606454):1.305720593):23.40578531):4.455608336):7.167368639):5.773807476	((Carlito_syrichta:30.03962604	Cephalopachus_bancanus:30.03962604):31.57884218	(((Paralouatta_varonai:15.55108419	(Pithecia_monachus:4.563390634	Pithecia_pithecia:4.563390635):12.22224255):5.630138691	((Alouatta_palliatus:3.199738051	(Alouatta_belzebul:2.539564194	Alouatta_seniculus:2.539564193):0.660173857):18.50463988	((Callithrix_jacchus:19.86685442	(Aotus_azarae:2.7454262	Aotus_trivirgatus:2.7454262):17.12142821):1.402070732	(Saimiri_sciureus:20.56721751	(Sapajus_apella:9.963573682	(Cebus_albifrons:0.5936345059	Cebus_olivaceus:0.5936345059):9.369939176):10.60364383):0.70170764):0.4354527859):0.7113939442):19.68690999	((Ekembo_heseloni:9.118018719	((Hylobates_lar:6.582581444	Symphalangus_syndactylus:6.582581445):15.13114145	(Pongo_pygmaeus:19.24509006	(Gorilla_gorilla:11.23448218	((Pan_paniscus:1.408205092
(((Adapis_parisiensis:20.44302571	Notharctus_tenebrosus:9.029310588):1.195375841	((((Arctocebus_calabarensis:12.04423261	Perodicticus_potto:12.04423261):20.63853878	(Loris_tardigradus:22.07625083	Nycticebus_coucang:22.07625084):10.60652055):8.595639188	(Euoticus_elegantulus:34.3648368	(Galagoides_demidoff:8.806621013	((Galago_senegalensis:0.6574401906	Galago_moholi:0.6574401906):8.086955603	(Sciurocheirus_alleni:6.062413751	(Otolemur_crassicaudatus:0.5000840364	Otolemur_garnettii:0.5000840364):5.562329715):2.681982042):0.06222521892):25.55821579):6.913573768):11.64620316	(Daubentonia_madagascariensis:42.63681058	((Varecia_variegata:13.0802275	((Hapalemur_griseus:6.838312097	Lemur_catta:6.838312096):2.365167105	(Eulemur_macaco:3.287890648	(Eulemur_fulvus:3.056154129	Eulemur_mongoz:3.056154129):0.2317365193):5.915588552):3.876748297):9.714145733	((Lepilemur_leucopus:19.57746211	(Microcebus_murinus:13.50419542	(Cheirogaleus_major:1.90160463	Cheirogaleus_medius:1.90160463):11.60259079):6.073266693):1.523145773	(Archaeolemur_edwardsi:15.58019391	(Indri_indri:13.91148098	(Avahi_laniger:8.891858492	(Propithecus_verreauxi:4.617079433	Propithecus_diadema:4.617079434):4.274779058):5.019622491):1.669712933):5.519413968):1.693765348):19.84243735):10.28780316):5.978703935):5.418558282	((Carlito_syrichta:36.09751696	Cephalopachus_bancanus:36.09751696):25.06750035	(((Paralouatta_varonai:18.34255129	(Pithecia_monachus:2.365068751	Pithecia_pithecia:2.365068751):16.00373227):4.052686773	((Alouatta_palliatus:3.119348324	(Alouatta_belzebul:2.144071538	Alouatta_seniculus:2.144071538):0.975276785):19.02122007	((Callithrix_jacchus:20.42732391	(Aotus_azarae:2.399771996	Aotus_trivirgatus:2.399771996):18.02755191):0.4540876557	(Saimiri_sciureus:20.04955776	(Sapajus_apella:5.762564941	(Cebus_albifrons:0.7292384407	Cebus_olivaceus:0.7292384407):5.033326501):14.28699282):0.831853799):1.259156828):0.2809194069):20.01802032	((Ekembo_heseloni:7.472755132	((Hylobates_lar:6.247616573	Symphalangus_syndactylus:6.247616573):14.27278155	(Pongo_pygmaeus:17.25484766	(Gorilla_gorilla:9.366234084	((Pan_paniscus:1.970764036
(((Adapis_parisiensis:18.47623436	Notharctus_tenebrosus:9.781985444):1.112578655	((((Arctocebus_calabarensis:7.832379631	Perodicticus_potto:7.832379632):10.92068438	(Loris_tardigradus:13.13235248	Nycticebus_coucang:13.13235248):5.620711532):22.23561752	(Euoticus_elegantulus:35.20080415	(Galagoides_demidoff:10.03908789	((Galago_senegalensis:0.7879946636	Galago_moholi:0.7879946636):9.18584308	(Sciurocheirus_alleni:6.798041322	(Otolemur_crassicaudatus:0.4400091049	Otolemur_garnettii:0.4400091049):6.358032218):3.175796421):0.06525014815):25.16171626):5.787877385):11.2694788	(Daubentonia_madagascariensis:38.09862341	((Varecia_variegata:12.33143271	((Hapalemur_griseus:6.97835824	Lemur_catta:6.97835824):1.935175181	(Eulemur_macaco:3.105740477	(Eulemur_fulvus:2.511969098	Eulemur_mongoz:2.511969098):0.5937713787):5.807792945):3.417899291):9.514832522	((Lepilemur_leucopus:19.47903276	(Microcebus_murinus:14.66197509	(Cheirogaleus_major:3.296906867	Cheirogaleus_medius:3.296906867):11.36506823):4.817057664):0.3917624037	(Archaeolemur_edwardsi:13.5326787	(Indri_indri:12.93020913	(Avahi_laniger:8.95643199	(Propithecus_verreauxi:4.552472571	Propithecus_diadema:4.552472571):4.403959419):3.973777141):0.6034695656):6.337116466):1.975470072):16.25235817):14.15953693):7.091747749):6.015656997	((Carlito_syrichta:30.31957301	Cephalopachus_bancanus:30.31957301):31.46441098	(((Paralouatta_varonai:15.27688503	(Pithecia_monachus:2.060362959	Pithecia_pithecia:2.060362959):14.59300568):5.850267151	((Alouatta_palliatus:2.795692677	(Alouatta_belzebul:2.149785215	Alouatta_seniculus:2.149785215):0.6459074621):18.63820349	((Callithrix_jacchus:20.09583222	(Aotus_azarae:2.511424722	Aotus_trivirgatus:2.511424722):17.58440749):0.6098109686	(Saimiri_sciureus:19.69697234	(Sapajus_apella:7.154032198	(Cebus_albifrons:0.5226349422	Cebus_olivaceus:0.5226349422):6.631397255):12.54294014):1.008670849):0.7282529832):1.069739623):19.3060015	((Ekembo_heseloni:8.496008845	((Hylobates_lar:7.161222045	Symphalangus_syndactylus:7.161222045):16.29876847	(Pongo_pygmaeus:17.90227339	(Gorilla_gorilla:8.866946312	((Pan_paniscus:0.9608010481
(((Adapis_parisiensis:18.94825829	Notharctus_tenebrosus:10.81916797):0.2656220869	((((Arctocebus_calabarensis:11.29244219	Perodicticus_potto:11.29244219):8.506001911	(Loris_tardigradus:14.73291421	Nycticebus_coucang:14.73291421):5.065529889):21.6781913	(Euoticus_elegantulus:34.56146199	(Galagoides_demidoff:10.30759156	((Galago_senegalensis:0.9488173637	Galago_moholi:0.9488173637):9.116987657	(Sciurocheirus_alleni:4.791766458	(Otolemur_crassicaudatus:0.1951902969	Otolemur_garnettii:0.1951902969):4.596576161):5.274038562):0.241786534):24.25387044):6.915173401):12.81406842	(Daubentonia_madagascariensis:41.63204601	((Varecia_variegata:11.31104855	((Hapalemur_griseus:4.986451256	Lemur_catta:4.986451255):4.407337972	(Eulemur_macaco:3.956134205	(Eulemur_fulvus:3.457137873	Eulemur_mongoz:3.457137873):0.4989963312):5.437655022):1.917259327):8.469620541	((Lepilemur_leucopus:17.15923065	(Microcebus_murinus:13.53094914	(Cheirogaleus_major:3.062455058	Cheirogaleus_medius:3.062455058):10.46849409):3.628281501):1.146944441	(Archaeolemur_edwardsi:14.42534961	(Indri_indri:12.04770483	(Avahi_laniger:9.011767359	(Propithecus_verreauxi:4.54041258	Propithecus_diadema:4.54041258):4.47135478):3.035937468):2.378644784):3.879825474):1.47449401):21.85137691):12.6586578):4.128531136):5.682675762	((Carlito_syrichta:31.65030802	Cephalopachus_bancanus:31.65030802):29.68743086	(((Paralouatta_varonai:19.15737736	(Pithecia_monachus:2.331824503	Pithecia_pithecia:2.331824503):18.02329101):3.125921019	((Alouatta_palliatus:2.835740408	(Alouatta_belzebul:1.955008562	Alouatta_seniculus:1.955008563):0.8807318454):19.15330974	((Callithrix_jacchus:20.7781231	(Aotus_azarae:2.504246099	Aotus_trivirgatus:2.504246099):18.273877):0.443321592	(Saimiri_sciureus:19.55989305	(Sapajus_apella:9.395015831	(Cebus_albifrons:0.8611875288	Cebus_olivaceus:0.8611875288):8.533828302):10.16487722):1.661551645):0.7676054473):1.491986393):18.17417477	((Ekembo_heseloni:9.30375419	((Hylobates_lar:4.667618526	Symphalangus_syndactylus:4.667618527):18.94978528	(Pongo_pygmaeus:18.48503286	(Gorilla_gorilla:9.627135026	((Pan_paniscus:2.433460856
(((Adapis_parisiensis:20.40655952	Notharctus_tenebrosus:9.965884801):0.3237650067	((((Arctocebus_calabarensis:11.73431747	Perodicticus_potto:11.73431747):17.25573006	(Loris_tardigradus:17.14439048	Nycticebus_coucang:17.14439048):11.84565704):9.313588562	(Euoticus_elegantulus:8.386288253	(Galagoides_demidoff:8.273359334	((Galago_senegalensis:0.6053494359	Galago_moholi:0.6053494358):7.667322612	(Sciurocheirus_alleni:5.16103297	(Otolemur_crassicaudatus:0.3752655008	Otolemur_garnettii:0.3752655008):4.785767469):3.111639077):0.0006872870822):0.1129289182):29.91734784):18.03234176	(Daubentonia_madagascariensis:41.53793296	((Varecia_variegata:14.56471955	((Hapalemur_griseus:8.312000273	Lemur_catta:8.312000273):5.465155382	(Eulemur_macaco:3.589863351	(Eulemur_fulvus:2.818459165	Eulemur_mongoz:2.818459165):0.7714041854):10.1872923):0.7875638964):8.493205943	((Lepilemur_leucopus:19.1907891	(Microcebus_murinus:14.19453703	(Cheirogaleus_major:2.829458092	Cheirogaleus_medius:2.829458092):11.36507893):4.996252074):1.416397531	(Archaeolemur_edwardsi:16.73812958	(Indri_indri:13.12990292	(Avahi_laniger:10.15827707	(Propithecus_verreauxi:4.11050019	Propithecus_diadema:4.110500189):6.04777688):2.97162585):3.60922666):3.868057053):2.450738862):18.48000747):14.79804489):3.038344851):5.508157102	((Carlito_syrichta:32.52467123	Cephalopachus_bancanus:32.52467123):28.74674459	(((Paralouatta_varonai:21.42531522	(Pithecia_monachus:1.369025885	Pithecia_pithecia:1.369025884):20.12925584):1.534837719	((Alouatta_palliatus:3.647564473	(Alouatta_belzebul:2.009970369	Alouatta_seniculus:2.009970369):1.637594105):18.31014093	((Callithrix_jacchus:19.29409021	(Aotus_azarae:2.679374824	Aotus_trivirgatus:2.679374824):16.61471539):0.848460708	(Saimiri_sciureus:19.59578527	(Sapajus_apella:4.558150501	(Cebus_albifrons:0.6079865013	Cebus_olivaceus:0.6079865013):3.950163999):15.03763477):0.5467656483):1.815154479):1.075414041):19.09215935	((Ekembo_heseloni:7.781545569	((Hylobates_lar:5.447891793	Symphalangus_syndactylus:5.447891794):14.28071799	(Pongo_pygmaeus:15.72108464	(Gorilla_gorilla:10.24367368	((Pan_paniscus:1.106923365
(((Adapis_parisiensis:22.88387477	Notharctus_tenebrosus:9.904997456):0.1054281399	((((Arctocebus_calabarensis:13.58092277	Perodicticus_potto:13.58092277):24.62564479	(Loris_tardigradus:20.3144022	Nycticebus_coucang:20.3144022):17.89216536):2.527473959	(Euoticus_elegantulus:35.18133617	(Galagoides_demidoff:7.640416032	((Galago_senegalensis:0.9985264633	Galago_moholi:0.9985264634):6.634786011	(Sciurocheirus_alleni:5.179654259	(Otolemur_crassicaudatus:0.3897718283	Otolemur_garnettii:0.3897718283):4.789882431):2.453658216):0.007103557914):27.54092014):5.552705351):10.33222004	(Daubentonia_madagascariensis:42.83119601	((Varecia_variegata:13.07903188	((Hapalemur_griseus:8.362856224	Lemur_catta:8.362856223):3.608743839	(Eulemur_macaco:4.226495389	(Eulemur_fulvus:3.1672114	Eulemur_mongoz:3.167211401):1.059283987):7.745104675):1.10743182):9.629853795	((Lepilemur_leucopus:19.32940323	(Microcebus_murinus:13.80547817	(Cheirogaleus_major:2.896223869	Cheirogaleus_medius:2.896223869):10.9092543):5.523925058):1.498127622	(Archaeolemur_edwardsi:13.26146848	(Indri_indri:12.79993813	(Avahi_laniger:9.521230423	(Propithecus_verreauxi:4.409669321	Propithecus_diadema:4.409669321):5.111561101):3.278707704):0.4625303455):7.565062376):1.88135483):20.12231034):8.235065548):8.647856185):4.344557962	((Carlito_syrichta:32.08413318	Cephalopachus_bancanus:32.08413318):28.44294213	(((Paralouatta_varonai:19.8415614	(Pithecia_monachus:2.621071565	Pithecia_pithecia:2.621071565):18.12748176):1.975117702	((Alouatta_palliatus:3.17739336	(Alouatta_belzebul:2.423779735	Alouatta_seniculus:2.423779735):0.7536136255):18.36176122	((Callithrix_jacchus:20.2983293	(Aotus_azarae:2.617941002	Aotus_trivirgatus:2.617941003):17.6803883):0.2094104596	(Saimiri_sciureus:19.24833911	(Sapajus_apella:7.556576706	(Cebus_albifrons:0.5947463164	Cebus_olivaceus:0.5947463164):6.961830389):11.6917624):1.259400652):1.031414812):1.184516449):18.63545595	((Ekembo_heseloni:6.317825213	((Hylobates_lar:5.938591954	Symphalangus_syndactylus:5.938591954):17.01465278	(Pongo_pygmaeus:16.71707733	(Gorilla_gorilla:9.760430138	((Pan_paniscus:2.236865547
(((Adapis_parisiensis:19.80648008	Notharctus_tenebrosus:9.314833048):1.87291711	((((Arctocebus_calabarensis:17.5292751	Perodicticus_potto:17.5292751):12.74344146	(Loris_tardigradus:17.15301495	Nycticebus_coucang:17.15301495):13.11970161):8.502632869	(Euoticus_elegantulus:9.616735946	(Galagoides_demidoff:9.437057816	((Galago_senegalensis:0.638441266	Galago_moholi:0.638441266):8.723058532	(Sciurocheirus_alleni:7.296395928	(Otolemur_crassicaudatus:0.2875113336	Otolemur_garnettii:0.2875113336):7.008884594):2.065103871):0.07555801772):0.1796781294):29.15861349):13.0441176	(Daubentonia_madagascariensis:36.91844383	((Varecia_variegata:14.83061889	((Hapalemur_griseus:8.638765042	Lemur_catta:8.638765041):2.651877061	(Eulemur_macaco:4.74433527	(Eulemur_fulvus:3.27093985	Eulemur_mongoz:3.27093985):1.473395421):6.546306832):3.539976786):8.544042894	((Lepilemur_leucopus:19.69918548	(Microcebus_murinus:15.79775763	(Cheirogaleus_major:5.171573385	Cheirogaleus_medius:5.171573385):10.62618425):3.901427849):1.63843685	(Archaeolemur_edwardsi:16.81372693	(Indri_indri:15.16325198	(Avahi_laniger:12.023311	(Propithecus_verreauxi:3.817215623	Propithecus_diadema:3.817215623):8.20609538):3.139940975):1.651474958):4.522895395):2.037039451):13.54378205):14.9010232):9.262880553):3.843671038	((Carlito_syrichta:31.31855319	Cephalopachus_bancanus:31.31855319):29.71213344	(((Paralouatta_varonai:18.91963956	(Pithecia_monachus:1.716328067	Pithecia_pithecia:1.716328067):17.48279004):5.455795904	((Alouatta_palliatus:3.627831874	(Alouatta_belzebul:2.926809919	Alouatta_seniculus:2.926809919):0.7010219555):19.8603283	((Callithrix_jacchus:21.48781598	(Aotus_azarae:2.775818199	Aotus_trivirgatus:2.775818199):18.71199778):0.6030029032	(Saimiri_sciureus:20.69087712	(Sapajus_apella:9.305740009	(Cebus_albifrons:0.3553629355	Cebus_olivaceus:0.3553629355):8.950377073):11.38513711):1.39994176):1.397341293):1.166753838):17.02809692	((Ekembo_heseloni:9.467389366	((Hylobates_lar:6.121028299	Symphalangus_syndactylus:6.1210283):16.33250534	(Pongo_pygmaeus:17.34198268	(Gorilla_gorilla:10.13154902	((Pan_paniscus:1.712561656
(((Adapis_parisiensis:21.18865688	Notharctus_tenebrosus:11.28980791):0.390245598	((((Arctocebus_calabarensis:25.307548	Perodicticus_potto:25.307548):12.57852245	(Loris_tardigradus:15.75176588	Nycticebus_coucang:15.75176587):22.13430458):3.003310735	(Euoticus_elegantulus:37.64086919	(Galagoides_demidoff:8.857901386	((Galago_senegalensis:0.5802543543	Galago_moholi:0.5802543542):7.816309639	(Sciurocheirus_alleni:6.544902962	(Otolemur_crassicaudatus:0.4282474437	Otolemur_garnettii:0.4282474437):6.116655519):1.851661031):0.4613373921):28.78296781):3.248512002):13.4822846	(Daubentonia_madagascariensis:36.78627608	((Varecia_variegata:14.45289088	((Hapalemur_griseus:6.457707644	Lemur_catta:6.457707644):3.723483434	(Eulemur_macaco:3.545577924	(Eulemur_fulvus:2.663547956	Eulemur_mongoz:2.663547956):0.8820299684):6.635613154):4.271699802):9.242236302	((Lepilemur_leucopus:19.27533241	(Microcebus_murinus:14.08242727	(Cheirogaleus_major:3.776077953	Cheirogaleus_medius:3.776077953):10.30634932):5.192905133):2.233106236	(Archaeolemur_edwardsi:16.55883964	(Indri_indri:15.33586103	(Avahi_laniger:10.83898706	(Propithecus_verreauxi:3.923896052	Propithecus_diadema:3.923896052):6.915091005):4.496873974):1.223978606):4.948599004):2.186688541):13.0911489):17.58538971):4.389773267):5.228061432	((Carlito_syrichta:31.21478989	Cephalopachus_bancanus:31.21478989):29.83178767	(((Paralouatta_varonai:16.30628897	(Pithecia_monachus:2.247885805	Pithecia_pithecia:2.247885805):16.58862794):4.286820532	((Alouatta_palliatus:3.191886414	(Alouatta_belzebul:1.836462192	Alouatta_seniculus:1.836462192):1.355424222):18.82575807	((Callithrix_jacchus:20.12912171	(Aotus_azarae:2.68011461	Aotus_trivirgatus:2.680114609):17.44900709):0.6673507169	(Saimiri_sciureus:19.27229051	(Sapajus_apella:4.673470766	(Cebus_albifrons:0.958067396	Cebus_olivaceus:0.958067396):3.71540337):14.59881974):1.524181913):1.221172061):1.105689788):18.48309684	((Ekembo_heseloni:6.229771259	((Hylobates_lar:5.860002034	Symphalangus_syndactylus:5.860002034):13.89633265	(Pongo_pygmaeus:16.98752092	(Gorilla_gorilla:9.320351997	((Pan_paniscus:1.739449114
(((Adapis_parisiensis:17.31478658	Notharctus_tenebrosus:8.906227032):1.335652509	((((Arctocebus_calabarensis:16.71176283	Perodicticus_potto:16.71176283):16.30742393	(Loris_tardigradus:23.11694716	Nycticebus_coucang:23.11694716):9.9022396):4.901512028	(Euoticus_elegantulus:7.78125647	(Galagoides_demidoff:7.736573501	((Galago_senegalensis:0.4874023725	Galago_moholi:0.4874023725):7.243776874	(Sciurocheirus_alleni:5.247388141	(Otolemur_crassicaudatus:0.2327357602	Otolemur_garnettii:0.2327357602):5.014652381):2.483791105):0.00539425431):0.04468296925):30.13944231):16.84178607	(Daubentonia_madagascariensis:41.21523198	((Varecia_variegata:11.33511198	((Hapalemur_griseus:5.511266865	Lemur_catta:5.511266865):2.963081095	(Eulemur_macaco:3.666278329	(Eulemur_fulvus:2.56846762	Eulemur_mongoz:2.56846762):1.097810708):4.808069632):2.860764023):10.68840943	((Lepilemur_leucopus:17.77464363	(Microcebus_murinus:14.72909021	(Cheirogaleus_major:2.866342893	Cheirogaleus_medius:2.866342893):11.86274732):3.04555342):2.849081941	(Archaeolemur_edwardsi:14.957759	(Indri_indri:13.68886145	(Avahi_laniger:11.72924854	(Propithecus_verreauxi:4.876045622	Propithecus_diadema:4.876045621):6.853202917):1.959612915):1.269897545):5.664966574):1.399795838):19.19171058):13.54725287):3.902405243):5.911334949	((Carlito_syrichta:30.49223583	Cephalopachus_bancanus:30.49223583):30.93374835	(((Paralouatta_varonai:16.38638278	(Pithecia_monachus:2.32115558	Pithecia_pithecia:2.321155581):15.95338694):4.412391652	((Alouatta_palliatus:3.293962458	(Alouatta_belzebul:2.264626731	Alouatta_seniculus:2.264626731):1.029335726):18.16051196	((Callithrix_jacchus:19.57477753	(Aotus_azarae:3.050207786	Aotus_trivirgatus:3.050207787):16.52456975):1.046369751	(Saimiri_sciureus:19.54108022	(Sapajus_apella:5.665729654	(Cebus_albifrons:0.5700964527	Cebus_olivaceus:0.5700964526):5.095633201):13.87535056):1.080067068):0.8333271274):1.232459757):19.02297852	((Ekembo_heseloni:6.890777923	((Hylobates_lar:4.460540003	Symphalangus_syndactylus:4.460540003):17.98804304	(Pongo_pygmaeus:19.41432697	(Gorilla_gorilla:8.805989764	((Pan_paniscus:2.514180321
(((Adapis_parisiensis:20.31515925	Notharctus_tenebrosus:10.63169133):2.054930973	((((Arctocebus_calabarensis:14.69607534	Perodicticus_potto:14.69607534):15.26737512	(Loris_tardigradus:18.18303524	Nycticebus_coucang:18.18303524):11.78041521):13.66661082	(Euoticus_elegantulus:34.28517585	(Galagoides_demidoff:12.3179282	((Galago_senegalensis:0.8512174049	Galago_moholi:0.8512174049):11.42728637	(Sciurocheirus_alleni:6.282377435	(Otolemur_crassicaudatus:0.5519816718	Otolemur_garnettii:0.5519816718):5.730395764):5.996126335):0.03942442996):21.96724765):9.344885427):7.260390728	(Daubentonia_madagascariensis:37.16433867	((Varecia_variegata:15.31720616	((Hapalemur_griseus:6.573072602	Lemur_catta:6.573072602):5.710973447	(Eulemur_macaco:3.574860197	(Eulemur_fulvus:2.453432503	Eulemur_mongoz:2.453432503):1.121427695):8.709185852):3.033160114):7.061370094	((Lepilemur_leucopus:16.29172382	(Microcebus_murinus:12.87411433	(Cheirogaleus_major:2.298420372	Cheirogaleus_medius:2.298420372):10.57569396):3.417609486):1.835544284	(Archaeolemur_edwardsi:15.87614884	(Indri_indri:12.95905574	(Avahi_laniger:10.28344848	(Propithecus_verreauxi:3.618570101	Propithecus_diadema:3.618570102):6.664878376):2.675607259):2.918093108):2.25011926):4.251308152):14.78576242):13.72611333):10.15176044):3.700030637	((Carlito_syrichta:30.45146014	Cephalopachus_bancanus:30.45146014):30.54876874	(((Paralouatta_varonai:19.51720362	(Pithecia_monachus:3.489776539	Pithecia_pithecia:3.489776539):16.39353062):3.040995096	((Alouatta_palliatus:3.646566517	(Alouatta_belzebul:2.994941521	Alouatta_seniculus:2.994941521):0.6516249954):18.27895337	((Callithrix_jacchus:19.81433305	(Aotus_azarae:3.202072967	Aotus_trivirgatus:3.202072966):16.61226008):0.9759648664	(Saimiri_sciureus:20.05389696	(Sapajus_apella:3.188404955	(Cebus_albifrons:1.135238668	Cebus_olivaceus:1.135238668):2.053166286):16.865492):0.736400966):1.135221965):0.9987823778):18.22903778	((Ekembo_heseloni:7.681463085	((Hylobates_lar:5.443243231	Symphalangus_syndactylus:5.443243231):17.61242058	(Pongo_pygmaeus:17.88446314	(Gorilla_gorilla:10.58741004	((Pan_paniscus:2.094918963
(((Adapis_parisiensis:20.08568399	Notharctus_tenebrosus:10.65670337):0.5698631379	((((Arctocebus_calabarensis:15.60603993	Perodicticus_potto:15.60603993):9.447459378	(Loris_tardigradus:18.17514961	Nycticebus_coucang:18.17514961):6.878349696):12.98044619	(Euoticus_elegantulus:8.69481515	(Galagoides_demidoff:8.575040651	((Galago_senegalensis:1.398739982	Galago_moholi:1.398739982):7.119239882	(Sciurocheirus_alleni:3.047823238	(Otolemur_crassicaudatus:0.141472903	Otolemur_garnettii:0.141472903):2.906350334):5.470156627):0.05706078637):0.1197744994):29.33913034):13.82486081	(Daubentonia_madagascariensis:42.34282577	((Varecia_variegata:16.43759169	((Hapalemur_griseus:7.221773385	Lemur_catta:7.221773385):4.777387912	(Eulemur_macaco:2.998567957	(Eulemur_fulvus:2.363974719	Eulemur_mongoz:2.363974719):0.634593238):9.00059334):4.438430392):5.112434882	((Lepilemur_leucopus:18.79985633	(Microcebus_murinus:14.22942149	(Cheirogaleus_major:4.124652475	Cheirogaleus_medius:4.124652475):10.10476902):4.570434833):1.32127495	(Archaeolemur_edwardsi:16.27597976	(Indri_indri:13.91841348	(Avahi_laniger:9.154641958	(Propithecus_verreauxi:4.053648116	Propithecus_diadema:4.053648117):5.100993842):4.763771526):2.358566272):3.844151522):1.428895293):20.7927992):9.515980542):8.279930017):2.337993754	((Carlito_syrichta:34.0436982	Cephalopachus_bancanus:34.0436982):26.13444599	(((Paralouatta_varonai:17.61527467	(Pithecia_monachus:3.448164362	Pithecia_pithecia:3.448164362):14.32874885):4.046442384	((Alouatta_palliatus:4.211585635	(Alouatta_belzebul:2.80202227	Alouatta_seniculus:2.80202227):1.409563365):16.47451095	((Callithrix_jacchus:18.08074898	(Aotus_azarae:2.804317985	Aotus_trivirgatus:2.804317985):15.27643099):1.808978546	(Saimiri_sciureus:19.36376371	(Sapajus_apella:3.508443686	(Cebus_albifrons:0.5258882614	Cebus_olivaceus:0.5258882614):2.982555425):15.85532002):0.5259638101):0.7963690583):1.137259016):19.20834467	((Ekembo_heseloni:8.829444323	((Hylobates_lar:5.229898962	Symphalangus_syndactylus:5.229898962):17.78202869	(Pongo_pygmaeus:18.48153638	(Gorilla_gorilla:9.986054459	((Pan_paniscus:1.093780588
(((Adapis_parisiensis:20.40276061	Notharctus_tenebrosus:12.65659697):0.2454668756	((((Arctocebus_calabarensis:8.754682562	Perodicticus_potto:8.754682562):24.09614772	(Loris_tardigradus:19.90023273	Nycticebus_coucang:19.90023272):12.95059756):7.526834229	(Euoticus_elegantulus:35.28786431	(Galagoides_demidoff:10.00813582	((Galago_senegalensis:0.8503941367	Galago_moholi:0.8503941367):9.076766482	(Sciurocheirus_alleni:6.078623491	(Otolemur_crassicaudatus:0.3798891989	Otolemur_garnettii:0.3798891989):5.698734292):3.848537127):0.08097520125):25.27972848):5.089800209):11.9139301	(Daubentonia_madagascariensis:40.37480664	((Varecia_variegata:12.56583084	((Hapalemur_griseus:7.208024317	Lemur_catta:7.208024317):1.836714968	(Eulemur_macaco:2.686756961	(Eulemur_fulvus:2.42953676	Eulemur_mongoz:2.42953676):0.2572202012):6.357982324):3.521091556):7.294067661	((Lepilemur_leucopus:17.69154603	(Microcebus_murinus:12.75946016	(Cheirogaleus_major:2.259517025	Cheirogaleus_medius:2.259517025):10.49994313):4.932085876):0.9414007645	(Archaeolemur_edwardsi:16.31666885	(Indri_indri:15.16621029	(Avahi_laniger:12.50526574	(Propithecus_verreauxi:3.50423428	Propithecus_diadema:3.50423428):9.001031461):2.660944546):1.15145856):2.315277951):1.226951704):20.51490814):11.91678797):7.085583004):3.475616046	((Carlito_syrichta:29.24898771	Cephalopachus_bancanus:29.24898771):30.41242742	(((Paralouatta_varonai:20.3051119	(Pithecia_monachus:0.8587892195	Pithecia_pithecia:0.8587892196):20.07716957):3.427722648	((Alouatta_palliatus:3.96093673	(Alouatta_belzebul:3.117332633	Alouatta_seniculus:3.117332633):0.843604098):18.23577717	((Callithrix_jacchus:20.06554453	(Aotus_azarae:2.461869858	Aotus_trivirgatus:2.461869858):17.60367468):0.3966484412	(Saimiri_sciureus:19.85203418	(Sapajus_apella:8.507339646	(Cebus_albifrons:0.2729489579	Cebus_olivaceus:0.2729489579):8.234390688):11.34469453):0.6101587954):1.734520927):2.166967533):16.13968434	((Ekembo_heseloni:10.80761723	((Hylobates_lar:4.406609185	Symphalangus_syndactylus:4.406609186):16.61498466	(Pongo_pygmaeus:18.18589122	(Gorilla_gorilla:12.32950698	((Pan_paniscus:2.91588341
(((Adapis_parisiensis:21.28340306	Notharctus_tenebrosus:8.985680608):0.7859890719	((((Arctocebus_calabarensis:13.5203333	Perodicticus_potto:13.52033329):16.56533423	(Loris_tardigradus:18.57097132	Nycticebus_coucang:18.57097132):11.51469621):8.354867726	(Euoticus_elegantulus:34.38438624	(Galagoides_demidoff:9.794426572	((Galago_senegalensis:0.4767126433	Galago_moholi:0.4767126433):8.858273988	(Sciurocheirus_alleni:8.120178197	(Otolemur_crassicaudatus:0.7320498844	Otolemur_garnettii:0.7320498844):7.388128313):1.214808435):0.4594399405):24.58995966):4.056149018):14.80320833	(Daubentonia_madagascariensis:40.94826822	((Varecia_variegata:11.75924204	((Hapalemur_griseus:5.510904797	Lemur_catta:5.510904797):2.796516808	(Eulemur_macaco:3.654617401	(Eulemur_fulvus:3.101096259	Eulemur_mongoz:3.101096259):0.5535211411):4.652804204):3.451820439):9.292062784	((Lepilemur_leucopus:18.67251454	(Microcebus_murinus:15.53552934	(Cheirogaleus_major:2.58863022	Cheirogaleus_medius:2.58863022):12.94689912):3.136985191):1.220783368	(Archaeolemur_edwardsi:15.12433359	(Indri_indri:13.62867396	(Avahi_laniger:10.94221889	(Propithecus_verreauxi:6.380503569	Propithecus_diadema:6.38050357):4.561715319):2.686455067):1.496659635):4.767964313):1.158006924):19.89696339):12.29547536):5.965983079):5.285543524	((Carlito_syrichta:32.98961162	Cephalopachus_bancanus:32.98961162):29.17530875	(((Paralouatta_varonai:19.58200332	(Pithecia_monachus:1.527829752	Pithecia_pithecia:1.527829752):18.12376809):3.44726041	((Alouatta_palliatus:4.283729175	(Alouatta_belzebul:2.679649226	Alouatta_seniculus:2.679649226):1.604079949):18.05386865	((Callithrix_jacchus:19.11190338	(Aotus_azarae:2.280797521	Aotus_trivirgatus:2.280797521):16.83110585):1.68944486	(Saimiri_sciureus:19.6115069	(Sapajus_apella:4.251019382	(Cebus_albifrons:0.3870141384	Cebus_olivaceus:0.3870141384):3.864005244):15.36048752):1.189841338):1.536249596):0.7612604208):17.93375014	((Ekembo_heseloni:8.948315301	((Hylobates_lar:5.073734942	Symphalangus_syndactylus:5.073734943):15.6724212	(Pongo_pygmaeus:18.11896889	(Gorilla_gorilla:8.776657422	((Pan_paniscus:1.271320758
(((Adapis_parisiensis:18.10777229	Notharctus_tenebrosus:9.944625674):3.202108485	((((Arctocebus_calabarensis:18.20718421	Perodicticus_potto:18.20718422):7.420701756	(Loris_tardigradus:15.80160888	Nycticebus_coucang:15.80160888):9.826277085):13.7503112	(Euoticus_elegantulus:34.4387709	(Galagoides_demidoff:11.58365546	((Galago_senegalensis:0.7055008335	Galago_moholi:0.7055008334):10.85995289	(Sciurocheirus_alleni:5.299842275	(Otolemur_crassicaudatus:0.1840006168	Otolemur_garnettii:0.1840006168):5.115841658):6.265611444):0.01820173864):22.85511544):4.939426269):15.24663769	(Daubentonia_madagascariensis:45.40567283	((Varecia_variegata:15.25013839	((Hapalemur_griseus:7.710942392	Lemur_catta:7.710942392):3.843915031	(Eulemur_macaco:4.090459116	(Eulemur_fulvus:3.357977082	Eulemur_mongoz:3.357977082):0.7324820342):7.464398306):3.695280964):8.592070976	((Lepilemur_leucopus:18.80761727	(Microcebus_murinus:14.73957212	(Cheirogaleus_major:2.398771269	Cheirogaleus_medius:2.398771269):12.34080085):4.068045153):2.001921999	(Archaeolemur_edwardsi:13.39954196	(Indri_indri:11.23597877	(Avahi_laniger:8.059826797	(Propithecus_verreauxi:4.866296685	Propithecus_diadema:4.866296684):3.193530113):3.176151971):2.164563189):7.408997312):3.032670094):21.56346346):9.219162037):6.137176871):3.323037845	((Carlito_syrichta:31.56685218	Cephalopachus_bancanus:31.56685218):29.06919652	(((Paralouatta_varonai:15.28324745	(Pithecia_monachus:2.17581269	Pithecia_pithecia:2.17581269):13.73275442):7.76754906	((Alouatta_palliatus:3.541227597	(Alouatta_belzebul:3.10092866	Alouatta_seniculus:3.100928661):0.4402989367):19.09254538	((Callithrix_jacchus:20.02581664	(Aotus_azarae:3.461504403	Aotus_trivirgatus:3.461504403):16.56431224):1.528735237	(Saimiri_sciureus:19.40717858	(Sapajus_apella:5.327048638	(Cebus_albifrons:0.2284198253	Cebus_olivaceus:0.2284198253):5.098628813):14.08012995):2.147373289):1.079221098):1.042343194):17.25680329	((Ekembo_heseloni:6.931512002	((Hylobates_lar:6.703438997	Symphalangus_syndactylus:6.703438996):16.23818585	(Pongo_pygmaeus:16.82727515	(Gorilla_gorilla:8.253935174	((Pan_paniscus:1.575090717
(((Adapis_parisiensis:22.62049235	Notharctus_tenebrosus:10.93757246):1.688461671	((((Arctocebus_calabarensis:16.84266661	Perodicticus_potto:16.84266661):13.02801572	(Loris_tardigradus:17.22478026	Nycticebus_coucang:17.22478027):12.64590206):8.351228937	(Euoticus_elegantulus:10.56702885	(Galagoides_demidoff:10.16540905	((Galago_senegalensis:0.7790279113	Galago_moholi:0.7790279113):8.61300297	(Sciurocheirus_alleni:4.750423666	(Otolemur_crassicaudatus:0.4376590007	Otolemur_garnettii:0.4376590007):4.312764666):4.641607215):0.7733781723):0.401619797):27.65488241):13.79701207	(Daubentonia_madagascariensis:44.51260938	((Varecia_variegata:15.12253285	((Hapalemur_griseus:7.410331658	Lemur_catta:7.410331658):4.387525558	(Eulemur_macaco:3.238766346	(Eulemur_fulvus:2.174787788	Eulemur_mongoz:2.174787787):1.063978559):8.559090871):3.324675636):7.349374402	((Lepilemur_leucopus:19.66800603	(Microcebus_murinus:14.82456865	(Cheirogaleus_major:6.510235749	Cheirogaleus_medius:6.510235749):8.314332899):4.843437378):1.645661329	(Archaeolemur_edwardsi:15.12293602	(Indri_indri:13.1618774	(Avahi_laniger:9.550532764	(Propithecus_verreauxi:4.875143841	Propithecus_diadema:4.875143841):4.675388923):3.611344632):1.962058623):6.189731337):1.158239898):22.04070213):7.506313948):9.87293959):3.385259278	((Carlito_syrichta:30.69635338	Cephalopachus_bancanus:30.69635338):31.26797935	(((Paralouatta_varonai:18.56318015	(Pithecia_monachus:1.253549371	Pithecia_pithecia:1.253549371):17.72518262):4.47594227	((Alouatta_palliatus:3.965611918	(Alouatta_belzebul:2.976605385	Alouatta_seniculus:2.976605386):0.989006531):17.55558824	((Callithrix_jacchus:19.56523196	(Aotus_azarae:2.426866514	Aotus_trivirgatus:2.426866515):17.13836545):0.510790573	(Saimiri_sciureus:19.43731687	(Sapajus_apella:6.232505299	(Cebus_albifrons:0.6028189738	Cebus_olivaceus:0.6028189738):5.629686326):13.20481156):0.6387056659):1.445177624):1.933474097):19.44778421	((Ekembo_heseloni:6.417375513	((Hylobates_lar:6.060140387	Symphalangus_syndactylus:6.060140388):18.9017156	(Pongo_pygmaeus:20.21119019	(Gorilla_gorilla:9.332305822	((Pan_paniscus:1.283973711
(((Adapis_parisiensis:20.94036837	Notharctus_tenebrosus:12.64342375):1.408876873	((((Arctocebus_calabarensis:23.61624955	Perodicticus_potto:23.61624956):7.656288555	(Loris_tardigradus:13.44995249	Nycticebus_coucang:13.44995249):17.82258562):9.988977947	(Euoticus_elegantulus:34.71272976	(Galagoides_demidoff:11.36125531	((Galago_senegalensis:0.5512632576	Galago_moholi:0.5512632576):10.74274958	(Sciurocheirus_alleni:5.33859368	(Otolemur_crassicaudatus:0.4331504151	Otolemur_garnettii:0.4331504151):4.905443265):5.955419158):0.06724247133):23.35147445):6.548786293):13.5700244	(Daubentonia_madagascariensis:41.20137285	((Varecia_variegata:12.08981529	((Hapalemur_griseus:6.836931744	Lemur_catta:6.836931744):3.101557366	(Eulemur_macaco:3.774427705	(Eulemur_fulvus:2.988206732	Eulemur_mongoz:2.988206732):0.7862209726):6.164061405):2.151326178):10.37138465	((Lepilemur_leucopus:19.16612587	(Microcebus_murinus:14.0958207	(Cheirogaleus_major:3.183294323	Cheirogaleus_medius:3.183294323):10.91252638):5.070305175):1.586267844	(Archaeolemur_edwardsi:17.92302924	(Indri_indri:15.16794568	(Avahi_laniger:9.211590806	(Propithecus_verreauxi:5.270341364	Propithecus_diadema:5.270341363):3.941249443):5.956354873):2.756083551):2.828364488):1.708806215):18.74017292):13.63016761):5.439501155):4.428270772	((Carlito_syrichta:30.49589056	Cephalopachus_bancanus:30.49589056):30.96002596	(((Paralouatta_varonai:19.92586324	(Pithecia_monachus:1.811474315	Pithecia_pithecia:1.811474315):18.72905336):2.240916215	((Alouatta_palliatus:4.571406272	(Alouatta_belzebul:4.116925784	Alouatta_seniculus:4.116925785):0.4544804878):16.62322845	((Callithrix_jacchus:17.31205107	(Aotus_azarae:2.530110496	Aotus_trivirgatus:2.530110495):14.78194058):3.077279965	(Saimiri_sciureus:19.5013098	(Sapajus_apella:9.625198264	(Cebus_albifrons:0.4493745185	Cebus_olivaceus:0.4493745185):9.175823746):9.876111539):0.8880212367):0.8053036716):1.586809175):18.535305	((Ekembo_heseloni:10.82068465	((Hylobates_lar:5.838102592	Symphalangus_syndactylus:5.838102591):18.78693482	(Pongo_pygmaeus:17.36465387	(Gorilla_gorilla:8.004641635	((Pan_paniscus:1.878519582
(((Adapis_parisiensis:21.67787261	Notharctus_tenebrosus:8.204076466):0.5523658666	((((Arctocebus_calabarensis:12.2099868	Perodicticus_potto:12.20998679):24.96936749	(Loris_tardigradus:24.16130597	Nycticebus_coucang:24.16130598):13.01804831):3.435750401	(Euoticus_elegantulus:36.99559609	(Galagoides_demidoff:8.918616901	((Galago_senegalensis:0.7247937877	Galago_moholi:0.7247937877):7.411734319	(Sciurocheirus_alleni:5.698821868	(Otolemur_crassicaudatus:0.611797517	Otolemur_garnettii:0.611797517):5.087024352):2.437706237):0.7820887951):28.0769792):3.619508594):10.38049281	(Daubentonia_madagascariensis:39.50851916	((Varecia_variegata:12.71232523	((Hapalemur_griseus:6.668128567	Lemur_catta:6.668128567):4.139068638	(Eulemur_macaco:3.566017316	(Eulemur_fulvus:2.336746632	Eulemur_mongoz:2.336746631):1.229270685):7.241179888):1.905128027):8.393060828	((Lepilemur_leucopus:18.52019728	(Microcebus_murinus:12.62044615	(Cheirogaleus_major:3.281348173	Cheirogaleus_medius:3.281348173):9.339097981):5.899751127):1.714048854	(Archaeolemur_edwardsi:17.49301094	(Indri_indri:11.67510588	(Avahi_laniger:8.378545299	(Propithecus_verreauxi:4.523904171	Propithecus_diadema:4.52390417):3.854641129):3.296560584):5.81890506):2.740235192):0.8711399237):18.40313311):11.48707833):7.889365724):5.117792564	((Carlito_syrichta:28.98467501	Cephalopachus_bancanus:28.98467501):32.45087527	(((Paralouatta_varonai:16.94677027	(Pithecia_monachus:1.395201524	Pithecia_pithecia:1.395201524):16.55066276):4.24963145	((Alouatta_palliatus:3.400559672	(Alouatta_belzebul:2.315033044	Alouatta_seniculus:2.315033044):1.085526628):18.315339	((Callithrix_jacchus:20.51599896	(Aotus_azarae:3.837853392	Aotus_trivirgatus:3.837853392):16.67814557):0.4038140702	(Saimiri_sciureus:20.42548536	(Sapajus_apella:4.763551282	(Cebus_albifrons:0.403956895	Cebus_olivaceus:0.403956895):4.359594387):15.66193408):0.4943276701):0.7960856481):0.4795970535):20.55849554	((Ekembo_heseloni:6.413284976	((Hylobates_lar:5.254973368	Symphalangus_syndactylus:5.254973368):18.01635498	(Pongo_pygmaeus:19.26302281	(Gorilla_gorilla:10.54107714	((Pan_paniscus:2.00546467
(((Adapis_parisiensis:22.05425625	Notharctus_tenebrosus:10.97732679):0.3006009707	((((Arctocebus_calabarensis:9.832014395	Perodicticus_potto:9.832014395):24.69951839	(Loris_tardigradus:24.00714976	Nycticebus_coucang:24.00714976):10.52438303):4.644052529	(Euoticus_elegantulus:34.83742924	(Galagoides_demidoff:11.9089681	((Galago_senegalensis:0.7246219769	Galago_moholi:0.7246219768):11.13176684	(Sciurocheirus_alleni:4.724621341	(Otolemur_crassicaudatus:0.5366497564	Otolemur_garnettii:0.5366497564):4.187971585):7.131767474):0.05257927868):22.92846115):4.338156072):12.24517277	(Daubentonia_madagascariensis:39.74441396	((Varecia_variegata:15.86286511	((Hapalemur_griseus:5.439638764	Lemur_catta:5.439638764):6.6452587	(Eulemur_macaco:3.127018376	(Eulemur_fulvus:2.315154252	Eulemur_mongoz:2.315154251):0.8118641254):8.957879087):3.777967646):6.729991433	((Lepilemur_leucopus:19.62629303	(Microcebus_murinus:14.14753584	(Cheirogaleus_major:2.756328628	Cheirogaleus_medius:2.756328628):11.39120721):5.478757188):1.293660786	(Archaeolemur_edwardsi:15.62652093	(Indri_indri:15.3354912	(Avahi_laniger:11.36507273	(Propithecus_verreauxi:4.445926692	Propithecus_diadema:4.445926693):6.919146032):3.970418472):0.2920297313):5.292432888):1.672902728):17.15155741):11.67634412):8.876891476):3.710060921	((Carlito_syrichta:30.43935923	Cephalopachus_bancanus:30.43935922):30.58033561	(((Paralouatta_varonai:18.74278265	(Pithecia_monachus:2.467357928	Pithecia_pithecia:2.467357928):16.82986486):3.987377072	((Alouatta_palliatus:5.46409667	(Alouatta_belzebul:2.49002265	Alouatta_seniculus:2.490022649):2.97407402):16.74930093	((Callithrix_jacchus:19.78686228	(Aotus_azarae:3.759069182	Aotus_trivirgatus:3.759069183):16.02779309):0.5975626656	(Saimiri_sciureus:19.66217481	(Sapajus_apella:11.38678822	(Cebus_albifrons:0.9523931122	Cebus_olivaceus:0.9523931123):10.4343951):8.275386595):0.7222501315):1.828972653):1.071202258):18.11199722	((Ekembo_heseloni:8.069879477	((Hylobates_lar:4.327384063	Symphalangus_syndactylus:4.327384063):18.38598486	(Pongo_pygmaeus:18.7178504	(Gorilla_gorilla:12.37802264	((Pan_paniscus:2.016416202
(((Adapis_parisiensis:16.84023699	Notharctus_tenebrosus:7.442002348):1.081588047	((((Arctocebus_calabarensis:10.97931073	Perodicticus_potto:10.97931073):20.03732918	(Loris_tardigradus:23.58592076	Nycticebus_coucang:23.58592077):7.430719141):10.33791305	(Euoticus_elegantulus:38.48815019	(Galagoides_demidoff:11.59083912	((Galago_senegalensis:0.9930448616	Galago_moholi:0.9930448616):10.3999919	(Sciurocheirus_alleni:5.698930713	(Otolemur_crassicaudatus:0.3969446097	Otolemur_garnettii:0.3969446097):5.301986103):5.694106045):0.1978023644):26.89731106):2.86640277):11.65449082	(Daubentonia_madagascariensis:45.1520213	((Varecia_variegata:14.0882015	((Hapalemur_griseus:6.818895302	Lemur_catta:6.818895303):4.41867791	(Eulemur_macaco:2.663050525	(Eulemur_fulvus:2.489662653	Eulemur_mongoz:2.489662653):0.1733878724):8.574522688):2.850628283):8.194022991	((Lepilemur_leucopus:18.94900967	(Microcebus_murinus:14.02246557	(Cheirogaleus_major:1.861116569	Cheirogaleus_medius:1.861116569):12.16134901):4.926544093):2.406895899	(Archaeolemur_edwardsi:16.83782242	(Indri_indri:13.92145558	(Avahi_laniger:10.46410339	(Propithecus_verreauxi:4.215618407	Propithecus_diadema:4.215618407):6.248484982):3.457352188):2.917366845):4.517083146):0.9263189198):22.86979681):7.857022487):5.229321691):5.78368746	((Carlito_syrichta:31.07057528	Cephalopachus_bancanus:31.07057528):29.34451687	(((Paralouatta_varonai:17.34761585	(Pithecia_monachus:1.887965257	Pithecia_pithecia:1.887965257):16.63896155):4.771856275	((Alouatta_palliatus:5.087824228	(Alouatta_belzebul:3.114104559	Alouatta_seniculus:3.114104558):1.97371967):17.44698689	((Callithrix_jacchus:20.21197919	(Aotus_azarae:2.467169118	Aotus_trivirgatus:2.467169119):17.74481007):1.106044455	(Saimiri_sciureus:20.18092051	(Sapajus_apella:9.820319389	(Cebus_albifrons:0.5779217501	Cebus_olivaceus:0.5779217501):9.242397639):10.36060113):1.137103124):1.216787475):0.76397197):18.74980121	((Ekembo_heseloni:7.842479607	((Hylobates_lar:5.155771521	Symphalangus_syndactylus:5.15577152):18.73638251	(Pongo_pygmaeus:17.89540985	(Gorilla_gorilla:8.553422548	((Pan_paniscus:1.118498396
(((Adapis_parisiensis:18.99589936	Notharctus_tenebrosus:9.120767233):0.8081101365	((((Arctocebus_calabarensis:15.84438022	Perodicticus_potto:15.84438022):16.12957487	(Loris_tardigradus:19.11363907	Nycticebus_coucang:19.11363906):12.86031602):7.226953959	(Euoticus_elegantulus:12.05364096	(Galagoides_demidoff:10.99638418	((Galago_senegalensis:0.6530564292	Galago_moholi:0.6530564292):10.30219307	(Sciurocheirus_alleni:5.549796045	(Otolemur_crassicaudatus:0.3230890921	Otolemur_garnettii:0.3230890921):5.226706953):5.40545345):0.04113468878):1.05725678):27.14726809):13.69244808	(Daubentonia_madagascariensis:40.98567988	((Varecia_variegata:13.83104007	((Hapalemur_griseus:8.326743465	Lemur_catta:8.326743465):1.955274045	(Eulemur_macaco:3.3000236	(Eulemur_fulvus:2.754843721	Eulemur_mongoz:2.754843721):0.5451798785):6.981993911):3.54902256):9.188309047	((Lepilemur_leucopus:17.95677395	(Microcebus_murinus:14.93599414	(Cheirogaleus_major:1.98737968	Cheirogaleus_medius:1.98737968):12.94861446):3.020779814):2.141271422	(Archaeolemur_edwardsi:16.22828282	(Indri_indri:13.99311581	(Avahi_laniger:10.05634195	(Propithecus_verreauxi:4.983051328	Propithecus_diadema:4.983051328):5.073290618):3.936773866):2.236167):3.868762562):2.921303742):17.96633077):11.90767725):7.151907365):4.293077884	((Carlito_syrichta:31.53180534	Cephalopachus_bancanus:31.53180534):29.35605281	(((Paralouatta_varonai:19.58474062	(Pithecia_monachus:3.972872312	Pithecia_pithecia:3.972872313):15.6804184):3.795550505	((Alouatta_palliatus:3.528450004	(Alouatta_belzebul:3.341821507	Alouatta_seniculus:3.341821507):0.1866284971):18.92612918	((Callithrix_jacchus:18.82874254	(Aotus_azarae:1.723731643	Aotus_trivirgatus:1.723731644):17.1050109):1.498091356	(Saimiri_sciureus:19.24157457	(Sapajus_apella:4.448118803	(Cebus_albifrons:0.7460225899	Cebus_olivaceus:0.7460225899):3.702096213):14.79345576):1.085259328):2.127745279):0.9942620432):18.8830879	((Ekembo_heseloni:10.43319732	((Hylobates_lar:5.220400285	Symphalangus_syndactylus:5.220400286):15.45400267	(Pongo_pygmaeus:16.55477483	(Gorilla_gorilla:11.18566246	((Pan_paniscus:4.069375098
(((Adapis_parisiensis:19.66554211	Notharctus_tenebrosus:9.806077039):0.7863873934	((((Arctocebus_calabarensis:13.01824596	Perodicticus_potto:13.01824595):15.22287979	(Loris_tardigradus:13.15789976	Nycticebus_coucang:13.15789976):15.08322599):13.23744383	(Euoticus_elegantulus:37.53824335	(Galagoides_demidoff:12.58475916	((Galago_senegalensis:0.4954466095	Galago_moholi:0.4954466095):11.94244409	(Sciurocheirus_alleni:5.632199592	(Otolemur_crassicaudatus:0.5378176685	Otolemur_garnettii:0.5378176685):5.094381924):6.805691104):0.1468684613):24.95348421):3.940326215):11.35147674	(Daubentonia_madagascariensis:47.65505439	((Varecia_variegata:11.95941489	((Hapalemur_griseus:7.264426078	Lemur_catta:7.264426078):2.564768271	(Eulemur_macaco:3.447388264	(Eulemur_fulvus:3.067395784	Eulemur_mongoz:3.067395784):0.3799924794):6.381806085):2.130220538):10.86125446	((Lepilemur_leucopus:17.66815669	(Microcebus_murinus:14.29469978	(Cheirogaleus_major:2.676732512	Cheirogaleus_medius:2.676732512):11.61796727):3.373456908):3.152023022	(Archaeolemur_edwardsi:15.54740386	(Indri_indri:12.82440184	(Avahi_laniger:10.79256411	(Propithecus_verreauxi:6.131371085	Propithecus_diadema:6.131371086):4.661193027):2.031837727):2.724002018):5.271775855):2.000489634):24.83438504):5.174991922):4.402264827):7.312693295	((Carlito_syrichta:31.07964554	Cephalopachus_bancanus:31.07964554):29.81673125	(((Paralouatta_varonai:17.93679001	(Pithecia_monachus:1.234436005	Pithecia_pithecia:1.234436005):17.0669559):4.327575432	((Alouatta_palliatus:2.676109416	(Alouatta_belzebul:2.517559939	Alouatta_seniculus:2.517559939):0.158549477):19.16167731	((Callithrix_jacchus:19.16446476	(Aotus_azarae:2.442419246	Aotus_trivirgatus:2.442419246):16.72204551):0.9441309771	(Saimiri_sciureus:19.67643173	(Sapajus_apella:9.671701241	(Cebus_albifrons:0.7832438929	Cebus_olivaceus:0.7832438929):8.888457347):10.00473049):0.4321640025):1.729190984):0.79118062):19.10746709	((Ekembo_heseloni:7.778583567	((Hylobates_lar:3.772125466	Symphalangus_syndactylus:3.772125466):17.48884297	(Pongo_pygmaeus:17.90011431	(Gorilla_gorilla:8.831200007	((Pan_paniscus:0.9674806694
(((Adapis_parisiensis:18.06665869	Notharctus_tenebrosus:10.19442186):1.279973115	((((Arctocebus_calabarensis:10.82081926	Perodicticus_potto:10.82081926):13.93840247	(Loris_tardigradus:18.07512296	Nycticebus_coucang:18.07512296):6.684098766):18.01536121	(Euoticus_elegantulus:35.48965049	(Galagoides_demidoff:9.546845726	((Galago_senegalensis:0.4751614448	Galago_moholi:0.4751614448):8.944307603	(Sciurocheirus_alleni:6.801029958	(Otolemur_crassicaudatus:0.2237411669	Otolemur_garnettii:0.2237411669):6.577288792):2.618439089):0.1273766786):25.94280477):7.284932444):8.253793656	(Daubentonia_madagascariensis:40.47557942	((Varecia_variegata:10.52403433	((Hapalemur_griseus:4.254627041	Lemur_catta:4.254627041):4.633689985	(Eulemur_macaco:3.599177006	(Eulemur_fulvus:3.008147227	Eulemur_mongoz:3.008147227):0.5910297794):5.28914002):1.635717309):12.69436073	((Lepilemur_leucopus:20.26267802	(Microcebus_murinus:11.97025214	(Cheirogaleus_major:1.654433828	Cheirogaleus_medius:1.654433828):10.31581831):8.292425885):0.96318623	(Archaeolemur_edwardsi:13.23678466	(Indri_indri:11.68889552	(Avahi_laniger:7.534228451	(Propithecus_verreauxi:5.045891771	Propithecus_diadema:5.045891772):2.488336679):4.154667068):1.548889142):7.988079593):1.992530815):17.25718435):10.55279717):6.778900298):6.529102394	((Carlito_syrichta:32.64030379	Cephalopachus_bancanus:32.64030379):28.41636406	(((Paralouatta_varonai:16.07793795	(Pithecia_monachus:0.9052127257	Pithecia_pithecia:0.9052127256):15.78941112):5.671258887	((Alouatta_palliatus:4.458232746	(Alouatta_belzebul:2.546284189	Alouatta_seniculus:2.546284189):1.911948557):16.75055733	((Callithrix_jacchus:18.32304685	(Aotus_azarae:2.723308383	Aotus_trivirgatus:2.723308384):15.59973847):2.497317949	(Saimiri_sciureus:19.36013488	(Sapajus_apella:9.029071106	(Cebus_albifrons:1.430154361	Cebus_olivaceus:1.430154361):7.598916745):10.33106377):1.460229923):0.3884252776):1.157092653):18.57189372	((Ekembo_heseloni:8.745778684	((Hylobates_lar:5.120804464	Symphalangus_syndactylus:5.120804464):16.74483958	(Pongo_pygmaeus:18.44515128	(Gorilla_gorilla:10.7272105	((Pan_paniscus:1.022582717
(((Adapis_parisiensis:18.64353915	Notharctus_tenebrosus:8.665985755):0.2976416709	((((Arctocebus_calabarensis:10.64620537	Perodicticus_potto:10.64620537):19.20293829	(Loris_tardigradus:15.99880362	Nycticebus_coucang:15.99880362):13.85034004):12.2156012	(Euoticus_elegantulus:37.54582865	(Galagoides_demidoff:8.736516937	((Galago_senegalensis:1.109446186	Galago_moholi:1.109446186):7.337938462	(Sciurocheirus_alleni:5.015276741	(Otolemur_crassicaudatus:0.3585161742	Otolemur_garnettii:0.3585161742):4.656760567):3.432107907):0.2891322897):28.80931171):4.518916202):11.94622947	(Daubentonia_madagascariensis:39.54955041	((Varecia_variegata:15.46362203	((Hapalemur_griseus:7.409015758	Lemur_catta:7.409015757):2.380098884	(Eulemur_macaco:4.772440754	(Eulemur_fulvus:3.519865533	Eulemur_mongoz:3.519865533):1.252575221):5.016673888):5.674507384):8.729371638	((Lepilemur_leucopus:19.18163301	(Microcebus_murinus:16.76835693	(Cheirogaleus_major:4.152110529	Cheirogaleus_medius:4.152110529):12.6162464):2.413276083):2.176327777	(Archaeolemur_edwardsi:15.79427624	(Indri_indri:12.7752955	(Avahi_laniger:9.698521623	(Propithecus_verreauxi:4.36229003	Propithecus_diadema:4.36229003):5.336231593):3.076773874):3.019980737):5.562684554):2.835032877):15.35655675):14.46142392):5.091384741):5.762074392	((Carlito_syrichta:32.79302465	Cephalopachus_bancanus:32.79302465):28.61729474	(((Paralouatta_varonai:19.92920806	(Pithecia_monachus:1.722213837	Pithecia_pithecia:1.722213836):19.21478055):1.73786719	((Alouatta_palliatus:4.055080851	(Alouatta_belzebul:2.368279475	Alouatta_seniculus:2.368279476):1.686801376):17.74139011	((Callithrix_jacchus:19.59078426	(Aotus_azarae:2.272089058	Aotus_trivirgatus:2.272089059):17.31869519):1.081150921	(Saimiri_sciureus:19.88306567	(Sapajus_apella:4.042834297	(Cebus_albifrons:0.7868060752	Cebus_olivaceus:0.7868060752):3.256028222):15.84023137):0.7888695119):1.124535784):0.8783906123):19.22604701	((Ekembo_heseloni:6.830511544	((Hylobates_lar:6.621574744	Symphalangus_syndactylus:6.621574743):15.56204151	(Pongo_pygmaeus:16.94592846	(Gorilla_gorilla:12.16993529	((Pan_paniscus:1.774811081
(((Adapis_parisiensis:20.74942596	Notharctus_tenebrosus:11.75418747):0.3452332783	((((Arctocebus_calabarensis:22.47058399	Perodicticus_potto:22.47058399):10.64498438	(Loris_tardigradus:22.40388843	Nycticebus_coucang:22.40388843):10.71167994):7.491311803	(Euoticus_elegantulus:34.83653403	(Galagoides_demidoff:13.00224324	((Galago_senegalensis:0.5794839814	Galago_moholi:0.5794839814):12.22328492	(Sciurocheirus_alleni:6.391034308	(Otolemur_crassicaudatus:0.2502716722	Otolemur_garnettii:0.2502716722):6.140762636):6.411734595):0.1994743364):21.83429079):5.770346149):13.9935914	(Daubentonia_madagascariensis:39.7472075	((Varecia_variegata:15.52235908	((Hapalemur_griseus:7.098334358	Lemur_catta:7.098334358):2.207771874	(Eulemur_macaco:4.217489049	(Eulemur_fulvus:3.427293239	Eulemur_mongoz:3.427293239):0.7901958104):5.088617183):6.216252843):6.232920212	((Lepilemur_leucopus:16.81194578	(Microcebus_murinus:12.58857891	(Cheirogaleus_major:3.540131197	Cheirogaleus_medius:3.540131197):9.048447712):4.223366875):2.055248439	(Archaeolemur_edwardsi:15.93867328	(Indri_indri:13.48174206	(Avahi_laniger:8.602423085	(Propithecus_verreauxi:4.537290134	Propithecus_diadema:4.537290134):4.065132951):4.879318973):2.457931224):2.927520941):2.888085064):17.9919282):14.85326408):4.800841663):3.894108442	((Carlito_syrichta:30.30627347	Cephalopachus_bancanus:30.30627347):30.11126065	(((Paralouatta_varonai:18.24870294	(Pithecia_monachus:2.04111265	Pithecia_pithecia:2.041112649):17.1057535):3.097668602	((Alouatta_palliatus:3.736758453	(Alouatta_belzebul:3.191082035	Alouatta_seniculus:3.191082035):0.5456764176):17.68707569	((Callithrix_jacchus:20.24483109	(Aotus_azarae:3.346837668	Aotus_trivirgatus:3.346837669):16.89799342):0.3409452025	(Saimiri_sciureus:20.04844046	(Sapajus_apella:5.540834428	(Cebus_albifrons:0.6224444285	Cebus_olivaceus:0.6224444285):4.918389999):14.50760603):0.5373358349):0.8380578519):0.820700611):18.27847884	((Ekembo_heseloni:7.678508145	((Hylobates_lar:7.120447635	Symphalangus_syndactylus:7.120447635):17.36278288	(Pongo_pygmaeus:17.37927427	(Gorilla_gorilla:9.680907707	((Pan_paniscus:1.599992664
(((Adapis_parisiensis:19.58019314	Notharctus_tenebrosus:10.46597162):0.3220453959	((((Arctocebus_calabarensis:14.95630359	Perodicticus_potto:14.95630359):10.84938147	(Loris_tardigradus:21.40345023	Nycticebus_coucang:21.40345023):4.402234834):14.6661056	(Euoticus_elegantulus:34.54874109	(Galagoides_demidoff:10.70214124	((Galago_senegalensis:0.6258545466	Galago_moholi:0.6258545466):10.06949433	(Sciurocheirus_alleni:5.747105989	(Otolemur_crassicaudatus:0.3656331696	Otolemur_garnettii:0.3656331696):5.381472819):4.948242887):0.006792361432):23.84659986):5.923049569):11.07801616	(Daubentonia_madagascariensis:39.39481573	((Varecia_variegata:12.18027597	((Hapalemur_griseus:6.458173826	Lemur_catta:6.458173826):4.486071857	(Eulemur_macaco:3.048321881	(Eulemur_fulvus:2.48068811	Eulemur_mongoz:2.48068811):0.5676337709):7.895923802):1.236030285):8.878675225	((Lepilemur_leucopus:18.14964444	(Microcebus_murinus:12.14470394	(Cheirogaleus_major:1.644191088	Cheirogaleus_medius:1.644191088):10.50051286):6.0049405):1.825705863	(Archaeolemur_edwardsi:11.67527898	(Indri_indri:11.11233772	(Avahi_laniger:7.886795518	(Propithecus_verreauxi:3.409701923	Propithecus_diadema:3.409701923):4.477093597):3.225542201):0.5639412634):8.299071324):1.083600885):18.33586453):12.1549911):7.69946637):3.71776979	((Carlito_syrichta:31.35850724	Cephalopachus_bancanus:31.35850724):28.55851615	(((Paralouatta_varonai:17.0520063	(Pithecia_monachus:2.054631104	Pithecia_pithecia:2.054631104):15.45329867):4.92980497	((Alouatta_palliatus:3.013685722	(Alouatta_belzebul:1.978788626	Alouatta_seniculus:1.978788626):1.034897096):18.57804967	((Callithrix_jacchus:18.46988835	(Aotus_azarae:2.37296878	Aotus_trivirgatus:2.372968779):16.09691957):2.261977642	(Saimiri_sciureus:19.92178029	(Sapajus_apella:9.138719522	(Cebus_albifrons:0.6100765141	Cebus_olivaceus:0.6100765141):8.528643008):10.78306077):0.8100857006):0.8598693963):0.8459993508):19.07894624	((Ekembo_heseloni:6.005162321	((Hylobates_lar:5.690766391	Symphalangus_syndactylus:5.690766391):15.50476496	(Pongo_pygmaeus:16.09126434	(Gorilla_gorilla:9.089984045	((Pan_paniscus:2.944728387
(((Adapis_parisiensis:20.78058523	Notharctus_tenebrosus:11.50290065):0.2128777354	((((Arctocebus_calabarensis:16.28438929	Perodicticus_potto:16.28438929):13.96109756	(Loris_tardigradus:17.1794548	Nycticebus_coucang:17.17945481):13.06603204):11.58433973	(Euoticus_elegantulus:35.49693865	(Galagoides_demidoff:10.97530441	((Galago_senegalensis:1.016854906	Galago_moholi:1.016854906):9.790507043	(Sciurocheirus_alleni:5.055749209	(Otolemur_crassicaudatus:0.5128243704	Otolemur_garnettii:0.5128243704):4.542924839):5.751612739):0.1679424623):24.52163423):6.332887936):13.15849633	(Daubentonia_madagascariensis:40.53520459	((Varecia_variegata:16.68137478	((Hapalemur_griseus:6.605709883	Lemur_catta:6.605709882):5.902608925	(Eulemur_macaco:4.465700252	(Eulemur_fulvus:4.212130966	Eulemur_mongoz:4.212130965):0.2535692863):8.042618556):4.173055974):5.433519699	((Lepilemur_leucopus:18.81458234	(Microcebus_murinus:14.44615066	(Cheirogaleus_major:3.439506734	Cheirogaleus_medius:3.439506734):11.00664393):4.368431674):1.645162278	(Archaeolemur_edwardsi:14.50716167	(Indri_indri:13.4027291	(Avahi_laniger:9.730293136	(Propithecus_verreauxi:3.611364054	Propithecus_diadema:3.611364055):6.118929082):3.672435966):1.105432568):5.951582945):1.655149866):18.42031012):14.45311831):4.24266201):5.549228828	((Carlito_syrichta:34.64389954	Cephalopachus_bancanus:34.64389954):26.88209177	(((Paralouatta_varonai:20.87542232	(Pithecia_monachus:1.949581646	Pithecia_pithecia:1.949581646):19.35730937):2.833145982	((Alouatta_palliatus:3.632767731	(Alouatta_belzebul:2.365437145	Alouatta_seniculus:2.365437145):1.267330585):18.79906207	((Callithrix_jacchus:21.10209143	(Aotus_azarae:2.728721679	Aotus_trivirgatus:2.72872168):18.37336976):0.3232435455	(Saimiri_sciureus:20.50855272	(Sapajus_apella:4.606325147	(Cebus_albifrons:0.7092390555	Cebus_olivaceus:0.7092390555):3.897086092):15.90222757):0.9167822597):1.006494825):1.708207197):17.50909351	((Ekembo_heseloni:12.14383476	((Hylobates_lar:5.955019791	Symphalangus_syndactylus:5.955019791):17.4316299	(Pongo_pygmaeus:19.03628477	(Gorilla_gorilla:9.864992797	((Pan_paniscus:2.014408648
(((Adapis_parisiensis:18.53279331	Notharctus_tenebrosus:9.16183973):0.04836560993	((((Arctocebus_calabarensis:11.96753275	Perodicticus_potto:11.96753275):16.13805952	(Loris_tardigradus:18.31843605	Nycticebus_coucang:18.31843605):9.787156214):9.679199816	(Euoticus_elegantulus:8.523424398	(Galagoides_demidoff:8.49174405	((Galago_senegalensis:0.5521305215	Galago_moholi:0.5521305215):7.889804964	(Sciurocheirus_alleni:5.068689292	(Otolemur_crassicaudatus:0.3805824563	Otolemur_garnettii:0.3805824563):4.688106835):3.373246193):0.04980856507):0.03168034857):29.26136768):15.80653117	(Daubentonia_madagascariensis:36.90484997	((Varecia_variegata:12.334517	((Hapalemur_griseus:5.27764753	Lemur_catta:5.27764753):4.258706419	(Eulemur_macaco:2.658586109	(Eulemur_fulvus:2.223530719	Eulemur_mongoz:2.223530719):0.4350553903):6.877767839):2.798163052):6.070566233	((Lepilemur_leucopus:15.39255751	(Microcebus_murinus:10.91004915	(Cheirogaleus_major:3.523082829	Cheirogaleus_medius:3.523082829):7.386966325):4.482508359):1.80753544	(Archaeolemur_edwardsi:14.31644658	(Indri_indri:12.45263689	(Avahi_laniger:10.67784833	(Propithecus_verreauxi:5.408958006	Propithecus_diadema:5.408958006):5.26889032):1.774788569):1.864809679):2.882646379):1.204990279):18.49976674):16.68647328):5.204727184):4.302211253	((Carlito_syrichta:29.57008314	Cephalopachus_bancanus:29.57008314):29.73897159	(((Paralouatta_varonai:16.65319234	(Pithecia_monachus:1.499577519	Pithecia_pithecia:1.499577519):15.58029604):4.605811331	((Alouatta_palliatus:2.931455021	(Alouatta_belzebul:2.33464527	Alouatta_seniculus:2.33464527):0.5968097513):18.01402406	((Callithrix_jacchus:19.98033626	(Aotus_azarae:2.111225888	Aotus_trivirgatus:2.111225887):17.86911037):0.553613579	(Saimiri_sciureus:19.70242399	(Sapajus_apella:8.703891348	(Cebus_albifrons:0.6497535515	Cebus_olivaceus:0.6497535515):8.054137797):10.99853264):0.8315258548):0.4115292388):0.7402058088):19.24378612	((Ekembo_heseloni:7.12412418	((Hylobates_lar:4.833619491	Symphalangus_syndactylus:4.833619491):17.60163193	(Pongo_pygmaeus:15.80292689	(Gorilla_gorilla:9.505041545	((Pan_paniscus:1.138911099
(((Adapis_parisiensis:18.60770456	Notharctus_tenebrosus:9.175877063):1.477802878	((((Arctocebus_calabarensis:13.7019846	Perodicticus_potto:13.7019846):14.06372117	(Loris_tardigradus:13.55782209	Nycticebus_coucang:13.55782209):14.20788368):12.07226088	(Euoticus_elegantulus:35.08884044	(Galagoides_demidoff:10.72536213	((Galago_senegalensis:0.7030746983	Galago_moholi:0.7030746982):9.999996423	(Sciurocheirus_alleni:5.598408585	(Otolemur_crassicaudatus:0.2805169224	Otolemur_garnettii:0.2805169224):5.317891662):5.104662536):0.0222910123):24.3634783):4.749126206):11.09603102	(Daubentonia_madagascariensis:45.44302555	((Varecia_variegata:11.22619495	((Hapalemur_griseus:5.166150879	Lemur_catta:5.166150879):3.023479924	(Eulemur_macaco:3.74820619	(Eulemur_fulvus:3.04120192	Eulemur_mongoz:3.041201921):0.70700427):4.441424612):3.036564149):11.153174	((Lepilemur_leucopus:20.19108958	(Microcebus_murinus:11.27397806	(Cheirogaleus_major:3.006742349	Cheirogaleus_medius:3.006742349):8.267235708):8.917111526):1.235143937	(Archaeolemur_edwardsi:14.53643058	(Indri_indri:14.18660488	(Avahi_laniger:11.06766853	(Propithecus_verreauxi:3.563619466	Propithecus_diadema:3.563619465):7.504049066):3.118936352):0.3508257):6.888802936):0.9531354349):23.0636566):5.490972117):7.12655695):5.520457344	((Carlito_syrichta:29.97905371	Cephalopachus_bancanus:29.97905371):31.169306	(((Paralouatta_varonai:17.24174827	(Pithecia_monachus:1.647604417	Pithecia_pithecia:1.647604417):16.53302064):4.943080181	((Alouatta_palliatus:3.457895925	(Alouatta_belzebul:2.145076846	Alouatta_seniculus:2.145076846):1.312819079):18.3273235	((Callithrix_jacchus:19.85728182	(Aotus_azarae:2.397858477	Aotus_trivirgatus:2.397858477):17.45942334):0.5637629744	(Saimiri_sciureus:19.14222484	(Sapajus_apella:10.07611277	(Cebus_albifrons:0.6749018376	Cebus_olivaceus:0.6749018376):9.401210929):9.066112066):1.278819962):1.364174633):1.338485806):18.27360117	((Ekembo_heseloni:8.068770054	((Hylobates_lar:5.098627277	Symphalangus_syndactylus:5.098627277):17.25193862	(Pongo_pygmaeus:17.57219473	(Gorilla_gorilla:8.685995063	((Pan_paniscus:2.620030601
(((Adapis_parisiensis:20.94706888	Notharctus_tenebrosus:11.80713789):1.34576988	((((Arctocebus_calabarensis:14.43358952	Perodicticus_potto:14.43358952):18.22965807	(Loris_tardigradus:15.04878466	Nycticebus_coucang:15.04878466):17.61446294):6.851228827	(Euoticus_elegantulus:34.80700068	(Galagoides_demidoff:10.2434629	((Galago_senegalensis:0.4953161573	Galago_moholi:0.4953161574):9.587544956	(Sciurocheirus_alleni:7.320168865	(Otolemur_crassicaudatus:0.2367003255	Otolemur_garnettii:0.2367003255):7.08346854):2.762692249):0.1606017906):24.56353777):4.707475739):10.44174512	(Daubentonia_madagascariensis:39.14809069	((Varecia_variegata:12.52900407	((Hapalemur_griseus:6.312781098	Lemur_catta:6.312781098):3.970745067	(Eulemur_macaco:3.866673195	(Eulemur_fulvus:3.110261113	Eulemur_mongoz:3.110261114):0.7564120803):6.416852971):2.245477908):9.0842397	((Lepilemur_leucopus:17.75167493	(Microcebus_murinus:10.66411037	(Cheirogaleus_major:2.085007413	Cheirogaleus_medius:2.085007413):8.579102962):7.087564558):1.569452822	(Archaeolemur_edwardsi:12.87526504	(Indri_indri:12.72160964	(Avahi_laniger:9.133330443	(Propithecus_verreauxi:4.303223608	Propithecus_diadema:4.303223608):4.830106835):3.588279196):0.154655408):6.444862708):2.292116018):17.53484691):10.80813086):10.43521341):3.518221351	((Carlito_syrichta:29.28259546	Cephalopachus_bancanus:29.28259545):30.92290873	(((Paralouatta_varonai:16.82904132	(Pithecia_monachus:1.542149202	Pithecia_pithecia:1.542149202):16.34474843):5.795712984	((Alouatta_palliatus:3.448045451	(Alouatta_belzebul:2.552420207	Alouatta_seniculus:2.552420208):0.8956252428):18.2524695	((Callithrix_jacchus:19.28809129	(Aotus_azarae:2.574780814	Aotus_trivirgatus:2.574780814):16.71331047):1.088651834	(Saimiri_sciureus:19.63075464	(Sapajus_apella:5.270064129	(Cebus_albifrons:0.661228576	Cebus_olivaceus:0.661228576):4.608835553):14.36069051):0.745988475):1.323771839):1.982095662):18.39167062	((Ekembo_heseloni:9.011679164	((Hylobates_lar:4.411141784	Symphalangus_syndactylus:4.411141785):19.4356083	(Pongo_pygmaeus:18.11158313	(Gorilla_gorilla:8.832491423	((Pan_paniscus:2.279031953
(((Adapis_parisiensis:20.02071059	Notharctus_tenebrosus:10.80850345):0.1189004318	((((Arctocebus_calabarensis:18.48092957	Perodicticus_potto:18.48092958):5.064307373	(Loris_tardigradus:15.34608489	Nycticebus_coucang:15.3460849):8.199152053):17.96938187	(Euoticus_elegantulus:37.40204103	(Galagoides_demidoff:11.06239129	((Galago_senegalensis:0.9928167256	Galago_moholi:0.9928167256):10.06314388	(Sciurocheirus_alleni:5.061128345	(Otolemur_crassicaudatus:0.2046891811	Otolemur_garnettii:0.2046891811):4.856439163):5.994832265):0.006430674134):26.33964975):4.112577786):10.27866778	(Daubentonia_madagascariensis:45.41160948	((Varecia_variegata:14.17032272	((Hapalemur_griseus:5.981252573	Lemur_catta:5.981252573):7.020351356	(Eulemur_macaco:4.039977603	(Eulemur_fulvus:2.50113474	Eulemur_mongoz:2.50113474):1.538842863):8.961626325):1.16871879):5.168324882	((Lepilemur_leucopus:15.87671803	(Microcebus_murinus:10.09188502	(Cheirogaleus_major:1.945738925	Cheirogaleus_medius:1.945738925):8.146146093):5.784833017):1.43895743	(Archaeolemur_edwardsi:14.53047418	(Indri_indri:13.77777744	(Avahi_laniger:8.990276433	(Propithecus_verreauxi:4.655403706	Propithecus_diadema:4.655403706):4.334872727):4.78750101):0.753696746):2.784201276):2.022972136):26.07296189):6.381677113):8.351353392):4.095876413	((Carlito_syrichta:29.99126551	Cephalopachus_bancanus:29.99126551):30.32228587	(((Paralouatta_varonai:21.13586216	(Pithecia_monachus:2.213689686	Pithecia_pithecia:2.213689686):18.94738017):0.9784390296	((Alouatta_palliatus:3.421823521	(Alouatta_belzebul:2.325637212	Alouatta_seniculus:2.325637212):1.096186308):18.20733307	((Callithrix_jacchus:17.20632205	(Aotus_azarae:2.354543676	Aotus_trivirgatus:2.354543676):14.85177838):3.502215855	(Saimiri_sciureus:19.85795185	(Sapajus_apella:8.999337266	(Cebus_albifrons:2.224547316	Cebus_olivaceus:2.224547316):6.774789951):10.85861459):0.8505860559):0.9206186771):0.5103523008):17.80057969	((Ekembo_heseloni:5.910615693	((Hylobates_lar:7.057150533	Symphalangus_syndactylus:7.057150532):13.25024231	(Pongo_pygmaeus:16.58784579	(Gorilla_gorilla:10.14346981	((Pan_paniscus:1.622321002
(((Adapis_parisiensis:20.1916187	Notharctus_tenebrosus:10.66068851):0.8730598565	((((Arctocebus_calabarensis:8.764050165	Perodicticus_potto:8.764050165):15.49607574	(Loris_tardigradus:16.46048782	Nycticebus_coucang:16.46048783):7.799638076):19.11930242	(Euoticus_elegantulus:34.13228079	(Galagoides_demidoff:11.6253072	((Galago_senegalensis:1.082839147	Galago_moholi:1.082839147):10.04987253	(Sciurocheirus_alleni:8.013412222	(Otolemur_crassicaudatus:0.4247096469	Otolemur_garnettii:0.4247096469):7.588702575):3.119299454):0.4925955233):22.50697359):9.247147533):7.688727213	(Daubentonia_madagascariensis:39.63916891	((Varecia_variegata:14.00002838	((Hapalemur_griseus:6.724125367	Lemur_catta:6.724125366):4.24268571	(Eulemur_macaco:3.923583965	(Eulemur_fulvus:3.148188599	Eulemur_mongoz:3.148188599):0.7753953662):7.043227112):3.033217299):7.71335882	((Lepilemur_leucopus:18.77209681	(Microcebus_murinus:13.29986082	(Cheirogaleus_major:2.42458573	Cheirogaleus_medius:2.42458573):10.87527509):5.472235983):0.7910135565	(Archaeolemur_edwardsi:14.57709854	(Indri_indri:13.27173573	(Avahi_laniger:9.885467292	(Propithecus_verreauxi:4.534419891	Propithecus_diadema:4.53441989):5.351047401):3.386268438):1.306362818):4.985011814):2.150276834):17.92578171):11.42898663):7.689349634):5.574182695	((Carlito_syrichta:33.41006343	Cephalopachus_bancanus:33.41006343):28.0169262	(((Paralouatta_varonai:18.49544817	(Pithecia_monachus:1.729161485	Pithecia_pithecia:1.729161485):18.58308604):2.712953191	((Alouatta_palliatus:2.833366031	(Alouatta_belzebul:2.791530971	Alouatta_seniculus:2.791530971):0.04183505968):18.62971463	((Callithrix_jacchus:20.47741162	(Aotus_azarae:2.943842051	Aotus_trivirgatus:2.943842051):17.53356957):0.5380191369	(Saimiri_sciureus:20.01153565	(Sapajus_apella:4.139645381	(Cebus_albifrons:0.4029318907	Cebus_olivaceus:0.4029318907):3.73671349):15.87189026):1.003895115):0.4476498984):1.56212006):18.32449958	((Ekembo_heseloni:11.78236202	((Hylobates_lar:6.234346845	Symphalangus_syndactylus:6.234346845):17.19999398	(Pongo_pygmaeus:19.59203891	(Gorilla_gorilla:8.430825193	((Pan_paniscus:2.374595861
(((Adapis_parisiensis:18.90047444	Notharctus_tenebrosus:10.18417279):0.7047304964	((((Arctocebus_calabarensis:12.57985809	Perodicticus_potto:12.57985809):10.04628401	(Loris_tardigradus:15.52957254	Nycticebus_coucang:15.52957254):7.096569556):21.19613404	(Euoticus_elegantulus:35.59625374	(Galagoides_demidoff:10.0555241	((Galago_senegalensis:0.8962079021	Galago_moholi:0.8962079021):9.075648378	(Sciurocheirus_alleni:6.529665843	(Otolemur_crassicaudatus:0.2411410249	Otolemur_garnettii:0.2411410249):6.288524818):3.442190437):0.0836678201):25.54072965):8.226022395):9.796895841	(Daubentonia_madagascariensis:38.61414644	((Varecia_variegata:14.22456963	((Hapalemur_griseus:8.22577778	Lemur_catta:8.22577778):3.990124339	(Eulemur_macaco:4.149788239	(Eulemur_fulvus:2.998213323	Eulemur_mongoz:2.998213323):1.151574917):8.06611388):2.008667506):7.88003275	((Lepilemur_leucopus:17.57875469	(Microcebus_murinus:14.22587997	(Cheirogaleus_major:2.731282054	Cheirogaleus_medius:2.731282054):11.49459792):3.352874721):0.7777044279	(Archaeolemur_edwardsi:15.33742753	(Indri_indri:11.22991945	(Avahi_laniger:7.931842062	(Propithecus_verreauxi:5.331635087	Propithecus_diadema:5.331635086):2.600206976):3.298077391):4.10850807):3.018031599):3.748143253):16.50954407):15.00502554):5.596188329):3.472090702	((Carlito_syrichta:31.20907997	Cephalopachus_bancanus:31.20907997):28.45098063	(((Paralouatta_varonai:19.28985119	(Pithecia_monachus:2.788341619	Pithecia_pithecia:2.788341619):16.64081464):3.338704358	((Alouatta_palliatus:2.576759377	(Alouatta_belzebul:2.44004862	Alouatta_seniculus:2.44004862):0.1367107567):19.0795029	((Callithrix_jacchus:19.98635795	(Aotus_azarae:2.190474165	Aotus_trivirgatus:2.190474165):17.79588378):0.2005607733	(Saimiri_sciureus:19.12290192	(Sapajus_apella:4.672843208	(Cebus_albifrons:0.6055103229	Cebus_olivaceus:0.6055103229):4.067332886):14.45005871):1.064016803):1.469343561):1.111598335):18.26647693	((Ekembo_heseloni:8.618575155	((Hylobates_lar:5.522491976	Symphalangus_syndactylus:5.522491976):15.76425648	(Pongo_pygmaeus:15.37939062	(Gorilla_gorilla:11.48860226	((Pan_paniscus:1.228023366
(((Adapis_parisiensis:20.39669914	Notharctus_tenebrosus:7.989421543):2.069788231	((((Arctocebus_calabarensis:8.879557513	Perodicticus_potto:8.879557513):22.56761723	(Loris_tardigradus:14.14040489	Nycticebus_coucang:14.14040489):17.30676985):9.994879395	(Euoticus_elegantulus:34.34888448	(Galagoides_demidoff:11.21938292	((Galago_senegalensis:0.6624064504	Galago_moholi:0.6624064505):10.44391073	(Sciurocheirus_alleni:2.88146251	(Otolemur_crassicaudatus:0.3337820112	Otolemur_garnettii:0.3337820112):2.547680499):8.224854673):0.1130657426):23.12950155):7.093169671):9.187638352	(Daubentonia_madagascariensis:38.86235427	((Varecia_variegata:15.31400122	((Hapalemur_griseus:6.489264893	Lemur_catta:6.489264893):6.292000555	(Eulemur_macaco:2.696410712	(Eulemur_fulvus:2.30911448	Eulemur_mongoz:2.30911448):0.3872962319):10.08485474):2.532735768):5.234753136	((Lepilemur_leucopus:17.21833835	(Microcebus_murinus:12.94353834	(Cheirogaleus_major:3.039067641	Cheirogaleus_medius:3.039067641):9.9044707):4.274800006):1.665921552	(Archaeolemur_edwardsi:16.8151668	(Indri_indri:14.61529667	(Avahi_laniger:9.686509124	(Propithecus_verreauxi:5.383596294	Propithecus_diadema:5.383596294):4.302912829):4.92878755):2.200870129):2.068093096):1.664494454):18.31359993):11.76733822):8.809011987):4.307248496	((Carlito_syrichta:30.15822131	Cephalopachus_bancanus:30.15822131):29.93016605	(((Paralouatta_varonai:17.34257217	(Pithecia_monachus:1.832445169	Pithecia_pithecia:1.83244517):16.05751083):4.258958931	((Alouatta_palliatus:3.543859114	(Alouatta_belzebul:1.465259253	Alouatta_seniculus:1.465259254):2.078599861):18.03862391	((Callithrix_jacchus:20.57072564	(Aotus_azarae:2.786870379	Aotus_trivirgatus:2.786870378):17.78385526):0.3908736072	(Saimiri_sciureus:20.15577603	(Sapajus_apella:4.305290349	(Cebus_albifrons:0.6113947617	Cebus_olivaceus:0.6113947616):3.693895587):15.85048568):0.8058232202):0.6208837771):0.5664319048):19.66590641	((Ekembo_heseloni:11.34252459	((Hylobates_lar:6.130345013	Symphalangus_syndactylus:6.130345013):14.82724594	(Pongo_pygmaeus:16.30165257	(Gorilla_gorilla:9.966819684	((Pan_paniscus:1.213387512
(((Adapis_parisiensis:20.32322789	Notharctus_tenebrosus:7.70632098):2.177377709	((((Arctocebus_calabarensis:9.006257841	Perodicticus_potto:9.00625784):25.30699769	(Loris_tardigradus:13.04924394	Nycticebus_coucang:13.04924394):21.26401158):7.335347019	(Euoticus_elegantulus:35.21981101	(Galagoides_demidoff:10.83678339	((Galago_senegalensis:1.117979921	Galago_moholi:1.11797992):9.669528688	(Sciurocheirus_alleni:5.979408159	(Otolemur_crassicaudatus:0.6741274338	Otolemur_garnettii:0.6741274338):5.305280724):4.80810045):0.04927478489):24.38302761):6.428791541):13.27662985	(Daubentonia_madagascariensis:39.190328	((Varecia_variegata:15.85137876	((Hapalemur_griseus:8.303958109	Lemur_catta:8.303958109):2.876908562	(Eulemur_macaco:3.845531165	(Eulemur_fulvus:3.422850505	Eulemur_mongoz:3.422850505):0.4226806593):7.335335506):4.670512091):5.656450698	((Lepilemur_leucopus:19.11301343	(Microcebus_murinus:12.92729073	(Cheirogaleus_major:4.669910817	Cheirogaleus_medius:4.669910817):8.257379915):6.185722699):1.716087287	(Archaeolemur_edwardsi:17.01736981	(Indri_indri:13.08906688	(Avahi_laniger:9.893811518	(Propithecus_verreauxi:3.385836361	Propithecus_diadema:3.385836361):6.507975157):3.195255367):3.929302917):3.810730915):0.6787287432):17.68249854):15.73490439):4.911406493):4.189214723	((Carlito_syrichta:29.37485825	Cephalopachus_bancanus:29.37485826):31.68206321	(((Paralouatta_varonai:17.94089499	(Pithecia_monachus:2.286097233	Pithecia_pithecia:2.286097232):17.79700028):3.084075204	((Alouatta_palliatus:4.337204998	(Alouatta_belzebul:3.996902698	Alouatta_seniculus:3.996902698):0.3403022996):18.24224716	((Callithrix_jacchus:19.14613436	(Aotus_azarae:2.35467248	Aotus_trivirgatus:2.35467248):16.79146187):2.195418273	(Saimiri_sciureus:20.20606601	(Sapajus_apella:8.33500634	(Cebus_albifrons:0.5750730608	Cebus_olivaceus:0.5750730608):7.759933279):11.87105967):1.135486616):1.237899529):0.5877205627):18.12890849	((Ekembo_heseloni:6.24940985	((Hylobates_lar:5.128539178	Symphalangus_syndactylus:5.128539179):16.06199881	(Pongo_pygmaeus:17.46089934	(Gorilla_gorilla:9.384633436	((Pan_paniscus:2.586243811
(((Adapis_parisiensis:20.14299199	Notharctus_tenebrosus:10.67014732):0.2803375255	((((Arctocebus_calabarensis:13.35819971	Perodicticus_potto:13.3581997):13.71990545	(Loris_tardigradus:12.51063649	Nycticebus_coucang:12.51063649):14.56746867):10.49413016	(Euoticus_elegantulus:10.02505603	(Galagoides_demidoff:9.6137882	((Galago_senegalensis:0.8157726299	Galago_moholi:0.8157726299):8.78711652	(Sciurocheirus_alleni:5.624578847	(Otolemur_crassicaudatus:0.2450577629	Otolemur_garnettii:0.2450577629):5.379521084):3.978310304):0.01089904915):0.4112678323):27.54717928):14.84377711	(Daubentonia_madagascariensis:41.0381331	((Varecia_variegata:9.898740212	((Hapalemur_griseus:4.257477249	Lemur_catta:4.257477249):1.797246558	(Eulemur_macaco:3.810999576	(Eulemur_fulvus:3.368067954	Eulemur_mongoz:3.368067954):0.4429316224):2.243724231):3.844016404):9.980504842	((Lepilemur_leucopus:15.57232941	(Microcebus_murinus:10.56362606	(Cheirogaleus_major:2.468971624	Cheirogaleus_medius:2.468971624):8.094654433):5.008703349):2.251802713	(Archaeolemur_edwardsi:12.19835865	(Indri_indri:11.75502603	(Avahi_laniger:9.296738986	(Propithecus_verreauxi:4.6294891	Propithecus_diadema:4.6294891):4.667249887):2.458287041):0.444332624):5.624773469):2.055112933):21.15888805):11.37787932):6.540987327):4.540390203	((Carlito_syrichta:29.97656308	Cephalopachus_bancanus:29.97656308):29.91217656	(((Paralouatta_varonai:16.7515062	(Pithecia_monachus:1.513635	Pithecia_pithecia:1.513635):17.30739622):3.652341776	((Alouatta_palliatus:6.016274608	(Alouatta_belzebul:3.838280777	Alouatta_seniculus:3.838280776):2.177993831):14.58192011	((Callithrix_jacchus:19.69039938	(Aotus_azarae:3.222965366	Aotus_trivirgatus:3.222965367):16.46743402):0.3297398376	(Saimiri_sciureus:19.43995727	(Sapajus_apella:8.747249888	(Cebus_albifrons:0.6313088961	Cebus_olivaceus:0.6313088962):8.115940991):10.69270737):0.5801819596):0.5780554998):1.87517827):18.92296374	((Ekembo_heseloni:7.980408721	((Hylobates_lar:4.110734348	Symphalangus_syndactylus:4.110734349):19.01841081	(Pongo_pygmaeus:17.26251569	(Gorilla_gorilla:10.96784666	((Pan_paniscus:2.030733535
(((Adapis_parisiensis:18.79459707	Notharctus_tenebrosus:10.01371235):0.7122633648	((((Arctocebus_calabarensis:9.677190253	Perodicticus_potto:9.677190253):22.85954165	(Loris_tardigradus:18.41920591	Nycticebus_coucang:18.41920592):14.11752599):7.3904303	(Euoticus_elegantulus:34.92940797	(Galagoides_demidoff:12.03236283	((Galago_senegalensis:1.738751045	Galago_moholi:1.738751046):8.844693716	(Sciurocheirus_alleni:5.175086833	(Otolemur_crassicaudatus:0.3121090984	Otolemur_garnettii:0.3121090984):4.862977734):5.408357929):1.448918073):22.89704514):4.997754233):12.69382555	(Daubentonia_madagascariensis:43.15622951	((Varecia_variegata:14.99620731	((Hapalemur_griseus:8.606797636	Lemur_catta:8.606797636):3.617091555	(Eulemur_macaco:3.458264186	(Eulemur_fulvus:3.102379627	Eulemur_mongoz:3.102379627):0.3558845593):8.765625005):2.772318126):4.626235482	((Lepilemur_leucopus:15.69956745	(Microcebus_murinus:11.59920016	(Cheirogaleus_major:3.207660125	Cheirogaleus_medius:3.207660125):8.391540034):4.100367295):2.432399233	(Archaeolemur_edwardsi:15.06549312	(Indri_indri:9.27965885	(Avahi_laniger:6.557875897	(Propithecus_verreauxi:4.045524924	Propithecus_diadema:4.045524924):2.512350973):2.721782953):5.786834271):3.065473565):1.490476112):23.53378672):9.464758239):6.049453721):5.3976096	((Carlito_syrichta:31.14296399	Cephalopachus_bancanus:31.14296399):29.54053219	(((Paralouatta_varonai:16.27682539	(Pithecia_monachus:2.526821751	Pithecia_pithecia:2.526821751):15.59922689):5.010128671	((Alouatta_palliatus:2.496753934	(Alouatta_belzebul:2.28049935	Alouatta_seniculus:2.28049935):0.2162545847):19.04064603	((Callithrix_jacchus:18.9411604	(Aotus_azarae:2.20868888	Aotus_trivirgatus:2.20868888):16.73247152):1.573440899	(Saimiri_sciureus:20.02772818	(Sapajus_apella:8.181510492	(Cebus_albifrons:0.5670330475	Cebus_olivaceus:0.5670330475):7.614477445):11.84621769):0.486873112):1.022798667):1.598777349):17.60668999	((Ekembo_heseloni:9.513706006	((Hylobates_lar:4.758025504	Symphalangus_syndactylus:4.758025504):13.59604293	(Pongo_pygmaeus:14.95293788	(Gorilla_gorilla:9.583084633	((Pan_paniscus:1.564627108
(((Adapis_parisiensis:16.34807631	Notharctus_tenebrosus:9.934973147):2.731244934	((((Arctocebus_calabarensis:7.372224798	Perodicticus_potto:7.372224799):18.26681921	(Loris_tardigradus:16.02434067	Nycticebus_coucang:16.02434067):9.614703341):15.89606987	(Euoticus_elegantulus:34.77122972	(Galagoides_demidoff:8.700368895	((Galago_senegalensis:0.6978677988	Galago_moholi:0.6978677987):7.78557779	(Sciurocheirus_alleni:4.761086057	(Otolemur_crassicaudatus:0.3309535862	Otolemur_garnettii:0.3309535862):4.430132471):3.722359531):0.216923307):26.07086082):6.763884153):8.589646826	(Daubentonia_madagascariensis:38.93879644	((Varecia_variegata:12.63365773	((Hapalemur_griseus:7.562656889	Lemur_catta:7.56265689):3.50766115	(Eulemur_macaco:3.721895182	(Eulemur_fulvus:2.956802391	Eulemur_mongoz:2.956802391):0.7650927904):7.348422858):1.563339694):5.577718654	((Lepilemur_leucopus:14.72261461	(Microcebus_murinus:11.09407503	(Cheirogaleus_major:1.999428344	Cheirogaleus_medius:1.999428344):9.094646686):3.628539576):1.036809931	(Archaeolemur_edwardsi:10.34930835	(Indri_indri:9.753938419	(Avahi_laniger:7.565897141	(Propithecus_verreauxi:3.457574282	Propithecus_diadema:3.457574282):4.108322859):2.188041278):0.5963699351):5.409116182):2.451951852):20.72742006):11.18596425):9.222895149):3.098243686	((Carlito_syrichta:30.30405713	Cephalopachus_bancanus:30.30405713):28.86252188	(((Paralouatta_varonai:18.80372885	(Pithecia_monachus:3.072459385	Pithecia_pithecia:3.072459385):16.45642565):2.615291498	((Alouatta_palliatus:2.693115837	(Alouatta_belzebul:2.17047693	Alouatta_seniculus:2.17047693):0.5226389075):18.28328351	((Callithrix_jacchus:19.59845046	(Aotus_azarae:1.869863956	Aotus_trivirgatus:1.869863955):17.7285865):0.8751321773	(Saimiri_sciureus:19.58713034	(Sapajus_apella:6.825559411	(Cebus_albifrons:1.790967598	Cebus_olivaceus:1.790967598):5.034591813):12.76157093):0.8864522963):0.5028167063):1.167777194):17.83447564	((Ekembo_heseloni:7.980984439	((Hylobates_lar:5.955337784	Symphalangus_syndactylus:5.955337784):13.31174113	(Pongo_pygmaeus:18.301226	(Gorilla_gorilla:11.47619256	((Pan_paniscus:1.670995053
(((Adapis_parisiensis:19.65761785	Notharctus_tenebrosus:8.730042448):0.4650665209	((((Arctocebus_calabarensis:7.315178967	Perodicticus_potto:7.315178966):16.54767755	(Loris_tardigradus:16.312644	Nycticebus_coucang:16.312644):7.550212512):18.46999856	(Euoticus_elegantulus:38.03456985	(Galagoides_demidoff:7.512683995	((Galago_senegalensis:0.5052365504	Galago_moholi:0.5052365504):7.005296067	(Sciurocheirus_alleni:5.192724725	(Otolemur_crassicaudatus:0.3173955709	Otolemur_garnettii:0.3173955709):4.875329154):2.317807893):0.002151377327):30.52188586):4.298285227):10.77034481	(Daubentonia_madagascariensis:40.57230724	((Varecia_variegata:14.24037398	((Hapalemur_griseus:5.836480993	Lemur_catta:5.836480993):4.626830265	(Eulemur_macaco:4.600689909	(Eulemur_fulvus:4.074494168	Eulemur_mongoz:4.074494168):0.526195741):5.862621348):3.777062718):5.487311074	((Lepilemur_leucopus:16.28080538	(Microcebus_murinus:12.56400601	(Cheirogaleus_major:2.434846179	Cheirogaleus_medius:2.434846179):10.12915983):3.716799369):1.688524747	(Archaeolemur_edwardsi:13.97042631	(Indri_indri:13.23583895	(Avahi_laniger:8.930609676	(Propithecus_verreauxi:4.388728451	Propithecus_diadema:4.388728451):4.541881226):4.305229276):0.7355873628):3.997903809):1.758354926):20.84462219):12.53089265):5.061396894):6.084219504	((Carlito_syrichta:33.40471894	Cephalopachus_bancanus:33.40471895):26.8194706	(((Paralouatta_varonai:18.50517558	(Pithecia_monachus:1.203728543	Pithecia_pithecia:1.203728543):17.58617109):4.155759542	((Alouatta_palliatus:4.200352227	(Alouatta_belzebul:3.037706728	Alouatta_seniculus:3.037706728):1.162645499):16.82572082	((Callithrix_jacchus:20.28514374	(Aotus_azarae:2.392451515	Aotus_trivirgatus:2.392451514):17.89269222):0.2395550892	(Saimiri_sciureus:19.53178302	(Sapajus_apella:9.158400023	(Cebus_albifrons:1.027991654	Cebus_olivaceus:1.027991654):8.130408369):10.37338299):0.9929158102):0.5013742219):1.919586126):18.23713705	((Ekembo_heseloni:10.80620172	((Hylobates_lar:5.875452798	Symphalangus_syndactylus:5.875452798):16.26277396	(Pongo_pygmaeus:16.07948404	(Gorilla_gorilla:11.17710101	((Pan_paniscus:1.618433671
(((Adapis_parisiensis:19.43661522	Notharctus_tenebrosus:10.47870504):0.9679123143	((((Arctocebus_calabarensis:14.02530797	Perodicticus_potto:14.02530797):20.45393396	(Loris_tardigradus:17.85856132	Nycticebus_coucang:17.85856132):16.62068061):3.289457233	(Euoticus_elegantulus:10.66898705	(Galagoides_demidoff:10.41877022	((Galago_senegalensis:1.005676445	Galago_moholi:1.005676445):9.26488605	(Sciurocheirus_alleni:5.46074162	(Otolemur_crassicaudatus:0.3260193362	Otolemur_garnettii:0.3260193362):5.134722284):4.809820875):0.1482077283):0.2502168203):27.09971212):15.28224363	(Daubentonia_madagascariensis:37.95130921	((Varecia_variegata:13.93220183	((Hapalemur_griseus:6.348357435	Lemur_catta:6.348357436):3.277505201	(Eulemur_macaco:2.998308005	(Eulemur_fulvus:2.251373843	Eulemur_mongoz:2.251373843):0.7469341621):6.627554632):4.30633919):7.643270068	((Lepilemur_leucopus:19.98232233	(Microcebus_murinus:14.15063287	(Cheirogaleus_major:3.416088819	Cheirogaleus_medius:3.416088819):10.73454405):5.83168946):1.090064283	(Archaeolemur_edwardsi:15.8970166	(Indri_indri:12.88936828	(Avahi_laniger:9.338226482	(Propithecus_verreauxi:5.485938894	Propithecus_diadema:5.485938894):3.852287589):3.551141797):3.008648317):5.174370018):0.5030852807):16.37583731):15.09963358):7.689479829):4.316600788	((Carlito_syrichta:28.68826483	Cephalopachus_bancanus:28.68826483):33.00774892	(((Paralouatta_varonai:18.45822703	(Pithecia_monachus:2.116336964	Pithecia_pithecia:2.116336964):17.42058377):3.355471128	((Alouatta_palliatus:6.931946819	(Alouatta_belzebul:4.39819902	Alouatta_seniculus:4.39819902):2.5337478):15.36861305	((Callithrix_jacchus:20.24343741	(Aotus_azarae:2.699233573	Aotus_trivirgatus:2.699233572):17.54420384):1.221679901	(Saimiri_sciureus:19.64551775	(Sapajus_apella:7.076312268	(Cebus_albifrons:0.863563738	Cebus_olivaceus:0.8635637379):6.21274853):12.56920549):1.819599556):0.8354425597):0.5918319905):20.0195068	((Ekembo_heseloni:8.79841373	((Hylobates_lar:5.289064138	Symphalangus_syndactylus:5.289064138):14.76683456	(Pongo_pygmaeus:15.34592814	(Gorilla_gorilla:9.202291794	((Pan_paniscus:1.725671554
[truncated: 44 more columns]
